# Supplementary material for: Deciphering the Origin and Evolution of Hepatitis B Viruses by Means of a Family of Non-enveloped Fish Viruses
Source: Cell Host Microbe. 2017 Sep 13;22(3):387–399.e6. doi: 10.1016/j.chom.2017.07.019 (PMC5604429; doi:10.1016/j.chom.2017.07.019)
Supplement: Table S2. Time-Calibration Analysis, Related to Figures 4, 6, and S7A — Excel file with host split ages and retrieved virus divergence time estimates. [file mmc2.xls]

## Sheet: Host Divergence Times
Analysis	Calibration	Host Split	Host Divergence Time (mya)			Reference
	Node		lower	mean	upper
1	N1	Actinopterygii vs Sarcopterygii	399	403	407	7
2	N1	Actinopterygii vs Sarcopterygii	420.7	425	429.3	4
3	N1	Actinopterygii vs Sarcopterygii	425.3	429.6	433.9	5
4	N2	Sauropsida vs Mammalia	289.1	292	294.9	7
5	N2	Sauropsida vs Mammalia	307.4	315.8	324.2	8
6	N2	Sauropsida vs Mammalia	311	320.5	330	5
7	N3	Aves vs Lepidosauria	264.7	277	289.3	5, 8
8	N4	Sceloporus vs Saproscincus	186	187.9	189.8	5
9	N5	Neoaves vs Neoaves	65.8	69.2	72.4	3
10	N5	Neoaves vs Neoaves	65.3	69	73.1	1
11	N5	Neoaves vs Neoaves	63.3	67.4	73.5	2
12	N6	Primates vs Chiroptera	92.9	96.1	99.3	6
13	N7	NW monkeys vs OW monkeys	46.6	51	55.4	6
14	N8	Hominoidea vs Hominoidea	19.7	21.4	23.1	6
	REFERENCES
1	Jarvis, E.D. et al. (2014). Whole-genome analyses resolve early branches in the tree of life of modern birds. Science 346, 1320-1331.
2	Prum, R.O. et al. (2015). A comprehensive phylogeny of birds (Aves) using targeted next-generation DNA sequencing. Nature 526, 569-573.
3	Claramunt, S., and Cracraft, J. (2015). A new time tree reveals Earth history's imprint on the evolution of modern birds. Sci. Adv. 1, e1501005.
4	Betancur, R. et al. (2013). The tree of life and a new classification of bony fishes. PLoS. Curr. 5.
5	The Timetree of Life; http://www.timetree.org/. 2016.
6	Bininda-Emonds, O.R. et al. (2007). The delayed rise of present-day mammals. Nature 446, 507-512.
7	Hedges, S.B., Marin, J., Suleski, M., Paymer, M., and Kumar, S. (2015). Tree of life reveals clock-like speciation and diversification. Mol. Biol. Evol. 32, 835-845.
8	Wang, Z. et al. (2013). The draft genomes of soft-shell turtle and green sea turtle yield insights into the development and evolution of the turtle-specific body plan. Nat. Genet. 45, 701-706.

## Sheet: Results Mean + Boundaries
Analysis	Virus Split	Host Split	Host Divergence Time (mya)	References	Calibration	Hepadna vs Nackedna	Hepadna vs Nackedna	Hepadna vs Nackedna	AviHBV vs OrthoHBV			AviHBV vs HerpetoHBV			SLHBV-1 vs SkHBV			eAHBV-FRY vs eAHBV-FRY			PrimateHBV vs Rodent/OW-BatHBV			WMHBV vs HBV			HBV vs HBV
	Virus-Host-Pairing				Node	lower	mean	upper	lower	mean	upper	lower	mean	upper	lower	mean	upper	lower	mean	upper	lower	mean	upper	lower	mean	upper	lower	mean	upper
1	Hepadna vs Nackedna	Actinopterygii vs Sarcopterygii	403	7	N1	x	x	x	218	290	362	166	230	288	128	184	241	53	65	77	82	113	140	31	54	90	18	28	40
2	Hepadna vs Nackedna	Actinopterygii vs Sarcopterygii	425	4	N1	x	x	x	136	269	363	111	205	291	88	160	236	43	67	85	50	96	132	26	48	71	17	27	41
3	Hepadna vs Nackedna	Actinopterygii vs Sarcopterygii	429	5	N1	x	x	x	261	334	423	180	256	332	121	199	281	56	74	87	80	109	140	24	40	65	24	40	65
4	AviHBV vs OrthoHBV	Sauropsida vs Mammalia	292	7	N2	289	306	402	x	x	x	70	184	254	45	131	212	20	43	77	33	76	124	11	29	61	16	27	38
5	AviHBV vs OrthoHBV	Sauropsida vs Mammalia	315	8	N2	311	370	466	x	x	x	178	239	285	130	190	248	32	68	97	42	105	143	25	49	76	16	28	41
6	AviHBV vs OrthoHBV	Sauropsida vs Mammalia	320	5	N2	316	378	465	x	x	x	158	237	297	106	185	248	45	68	92	67	105	142	29	49	77	18	28	41
7	AviHBV vs HerpetoHBV	Aves vs Lepidosauria	277	5, 8	N3	319	432	601	289	344	442	x	x	x	163	222	265	59	83	116	85	123	180	33	60	100	21	33	51
8	SLHBV-1 vs SkHBV	Sceloporus vs Saproscincus	187	5	N4	189	290	386	212	251	298	190	207	233	x	x	x	27	52	66	42	84	114	17	38	58	11	21	32
9	eAHBV-FRY vs eAHBV-FRY	Neoaves vs Neoaves	69.2	3	N5	347	440	542	257	341	425	188	270	355	133	213	300	x	x	x	86	126	161	36	56	81	22	31	43
10	eAHBV-FRY vs eAHBV-FRY	Neoaves vs Neoaves	69	1	N5	337	435	554	257	327	431	191	261	347	147	213	291	x	x	x	80	117	162	35	56	83	21	31	44
11	eAHBV-FRY vs eAHBV-FRY	Neoaves vs Neoaves	67.4	2	N5	309	422	540	216	310	405	181	250	325	138	201	281	x	x	x	82	113	150	34	54	78	21	31	42
12	PrimateHBV vs Rodent/OW-BatHBV	Primates vs Chiroptera	96	6	N6	279	376	488	209	284	372	160	228	311	124	183	253	52	68	87	x	x	x	32	47	65	18	28	38
13	WMHBV vs HBV	NW monkeys vs OW monkeys	51	6	N7	319	532	734	251	401	587	193	324	472	137	257	400	62	94	129	88	141	203	x	x	x	24	35	44
14	HBV vs HBV	Hominoidea vs Hominoidea	21	6	N8	228	358	505	185	275	392	132	218	318	104	176	268	40	65	90	64	96	137	26	42	63	x	x	x
					Mean FRY:	331	432.333	545.333									Mean all:	44.4545	67.9091	91.1818						Mean FRY	21.3333	31	43
	REFERENCES
1	Jarvis, E.D. et al. (2014). Whole-genome analyses resolve early branches in the tree of life of modern birds. Science 346, 1320-1331.
2	Prum, R.O. et al. (2015). A comprehensive phylogeny of birds (Aves) using targeted next-generation DNA sequencing. Nature 526, 569-573.
3	Claramunt, S., and Cracraft, J. (2015). A new time tree reveals Earth history's imprint on the evolution of modern birds. Sci. Adv. 1, e1501005.
4	Betancur, R. et al. (2013). The tree of life and a new classification of bony fishes. PLoS. Curr. 5.
5	The Timetree of Life; http://www.timetree.org/. 2016.
6	Bininda-Emonds, O.R. et al. (2007). The delayed rise of present-day mammals. Nature 446, 507-512.
7	Hedges, S.B., Marin, J., Suleski, M., Paymer, M., and Kumar, S. (2015). Tree of life reveals clock-like speciation and diversification. Mol. Biol. Evol. 32, 835-845.
8	Wang, Z. et al. (2013). The draft genomes of soft-shell turtle and green sea turtle yield insights into the development and evolution of the turtle-specific body plan. Nat. Genet. 45, 701-706.

## Sheet: Results Mean Only
Analysis	Virus Split	Host Split	Host Divergence Time (mya)	References	Calibration	Hepadna vs Nackedna	AviHBV vs OrthoHBV	AviHBV vs HerpetoHBV	SLHBV-1 vs SkHBV	eAHBV-FRY vs eAHBV-FRY	PrimateHBV vs Rodent/OW-BatHBV	WMHBV vs HBV	HBV vs HBV	ParaHBV vs other HBV	OrthoHBV vs MetaHBV
	Virus-Host-Pairing				Node	N1	N2	N3	N4	N5	N6	N7	N8
1	Hepadna vs Nackedna	Actinopterygii vs Sarcopterygii	403	7	N1	x	290	230	184	65	113	54	28	314	219
2	Hepadna vs Nackedna	Actinopterygii vs Sarcopterygii	425	4	N1	x	269	205	160	67	96	48	27	289	180
3	Hepadna vs Nackedna	Actinopterygii vs Sarcopterygii	429	5	N1	x	334	256	199	74	109	40	40	n.a.	223
4	AviHBV vs OrthoHBV	Sauropsida vs Mammalia	292	7	N2	306	x	184	131	43	76	29	27	317	165
5	AviHBV vs OrthoHBV	Sauropsida vs Mammalia	315	8	N2	370	x	239	190	68	105	49	28	345	215
6	AviHBV vs OrthoHBV	Sauropsida vs Mammalia	320	5	N2	378	x	237	185	68	105	49	28	348	216
7	AviHBV vs HerpetoHBV	Aves vs Lepidosauria	277	5, 8	N3	432	344	x	222	83	123	60	33	373	237
8	SLHBV-1 vs SkHBV	Sceloporus vs Saproscincus	187	5	N4	290	251	207	x	52	84	38	21	275	164
9	eAHBV-FRY vs eAHBV-FRY	Neoaves vs Neoaves	69.2	3	N5	440	341	270	213	x	126	56	31	374	239
10	eAHBV-FRY vs eAHBV-FRY	Neoaves vs Neoaves	69	1	N5	435	327	261	213	x	117	56	31	359	237
11	eAHBV-FRY vs eAHBV-FRY	Neoaves vs Neoaves	67.4	2	N5	422	310	250	201	x	113	54	31	340	226
12	PrimateHBV vs Rodent/OW-BatHBV	Primates vs Chiroptera	96	6	N6	376	284	228	183	68	x	47	28	311	199
13	WMHBV vs HBV	NW monkeys vs OW monkeys	51	6	N7	532	401	324	257	94	141	x	35	436	282
14	HBV vs HBV	Hominoidea vs Hominoidea	21	6	N8	358	275	218	176	65	96	42	x	301	195
					Mean all:	394.455			Mean all:	67.9091		Mean all:	29.8462	337.077	214.071
					Mean FRY:	432.333			SD all:	13.5533		Mean FRY:	31	357.667	234
	REFERENCES
1	Jarvis, E.D. et al. (2014). Whole-genome analyses resolve early branches in the tree of life of modern birds. Science 346, 1320-1331.
2	Prum, R.O. et al. (2015). A comprehensive phylogeny of birds (Aves) using targeted next-generation DNA sequencing. Nature 526, 569-573.
3	Claramunt, S., and Cracraft, J. (2015). A new time tree reveals Earth history's imprint on the evolution of modern birds. Sci. Adv. 1, e1501005.
4	Betancur, R. et al. (2013). The tree of life and a new classification of bony fishes. PLoS. Curr. 5.
5	The Timetree of Life; http://www.timetree.org/. 2016.
6	Bininda-Emonds, O.R. et al. (2007). The delayed rise of present-day mammals. Nature 446, 507-512.
7	Hedges, S.B., Marin, J., Suleski, M., Paymer, M., and Kumar, S. (2015). Tree of life reveals clock-like speciation and diversification. Mol. Biol. Evol. 32, 835-845.
8	Wang, Z. et al. (2013). The draft genomes of soft-shell turtle and green sea turtle yield insights into the development and evolution of the turtle-specific body plan. Nat. Genet. 45, 701-706.

## Sheet: Results Transposed for Graph
Analysis								1	2	3	4	5	6	7	8	9	10	11	12	13	14
Host Split		Mean Host Divergence Time	SD Host Divergence Time	Mean Virus Divergence Time All	SD Virus Divergence Time All	Mean Virus Divergence Time FRY-only	SD Virus Divergence Time FRY-only	Actinopterygii vs Sarcopterygii	Actinopterygii vs Sarcopterygii	Actinopterygii vs Sarcopterygii	Sauropsida vs Mammalia	Sauropsida vs Mammalia	Sauropsida vs Mammalia	Aves vs Lepidosauria	Sceloporus vs Saproscincus	Neoaves vs Neoaves	Neoaves vs Neoaves	Neoaves vs Neoaves	Primates vs Chiroptera	NW monkeys vs OW monkeys	Hominoidea vs Hominoidea
Host Divergence Time (mya)								403	425	429	292	315	320	277	187	69.2	69	67.4	96	51	21
Reference								7	4	5	7	8	5	5, 8	5	3	1	2	6	6	6
Virus Split	Node							N1	N1	N1	N2	N2	N2	N3	N4	N5	N5	N5	N6	N7	N8
Hepadna vs Nackedna	N1	419	14	394.455	67.8813	432.333	9.29157	x	x	x	306	370	378	432	290	435	440	422	376	532	358
AviHBV vs OrthoHBV	N2	309	14.9332	311.455	43.2466	326	15.5242	290	269	334	x	x	x	344	251	327	341	310	284	401	275
AviHBV vs HerpetoHBV	N3	277		239.154	35.2747	260.333	10.0167	230	205	256	184	239	237	x	207	261	270	250	228	324	218
SLHBV-1 vs SkHBV	N4	187		193.385	30.7016	209	6.9282	184	160	199	131	190	185	222	x	213	213	201	183	257	176
eAHBV-FRY vs eAHBV-FRY	N5	68.5333	0.986577	67.9091	13.5533	x	x	65	67	74	43	68	68	83	52	x	x	x	68	94	65
PrimateHBV vs Rodent/OW-BatHBV	N6	96		108	17.5024	118.667	6.65833	113	96	109	76	105	105	123	84	117	126	113	x	141	96
WMHBV vs HBV	N7	51		47.8462	8.69718	55.3333	1.1547	54	48	40	29	49	49	60	38	56	56	54	47	x	42
HBV vs HBV	N8	21		29.8462	4.57978	31	0	28	27	40	27	28	28	33	21	31	31	31	28	35	x
		X-Axis Values		Y-Axis Values		Y-Axis Values
				All		FRY-only
		REFERENCES
	1	Jarvis, E.D. et al. (2014). Whole-genome analyses resolve early branches in the tree of life of modern birds. Science 346, 1320-1331.
	2	Prum, R.O. et al. (2015). A comprehensive phylogeny of birds (Aves) using targeted next-generation DNA sequencing. Nature 526, 569-573.
	3	Claramunt, S., and Cracraft, J. (2015). A new time tree reveals Earth history's imprint on the evolution of modern birds. Sci. Adv. 1, e1501005.
	4	Betancur, R. et al. (2013). The tree of life and a new classification of bony fishes. PLoS. Curr. 5.
	5	The Timetree of Life; http://www.timetree.org/. 2016.
	6	Bininda-Emonds, O.R. et al. (2007). The delayed rise of present-day mammals. Nature 446, 507-512.
	7	Hedges, S.B., Marin, J., Suleski, M., Paymer, M., and Kumar, S. (2015). Tree of life reveals clock-like speciation and diversification. Mol. Biol. Evol. 32, 835-845.
	8	Wang, Z. et al. (2013). The draft genomes of soft-shell turtle and green sea turtle yield insights into the development and evolution of the turtle-specific body plan. Nat. Genet. 45, 701-706.

## Sheet: Linear Regression
	eAHBV-FRY	all calibrations combined
Best-fit values
Slope	1,033 ± 0,01503	0,9546 ± 0,01612
Y-intercept when X=0.0	0	0
X-intercept when Y=0.0	0	0
1/slope	0.9683	1.048
95% Confidence Intervals
Slope	1,001 to 1,064	0,9226 to 0,9867
Goodness of Fit
Sy.x	16.36	34.73
Is slope significantly non-zero?
t	68.72	59.24
DF	20	97
P value	< 0,0001	< 0,0001
Deviation from zero?	Significant	Significant
Data
Number of X values	7	8
Maximum number of Y replicates	3	13
Total number of values	21	98
Number of missing values	139	62
Runs test
Points above line	5	5
Points below line	2	3
Number of runs	4	6
P value (runs test)	0.7143	0.9286
Deviation from linearity	Not Significant	Not Significant

## Sheet: Statistics Regression
regression	test	p-value
		all	FRY-only
T_virus = a * T_host + 0	a equal 0	1.33165e-09	1.23654e-08
T_virus = a * T_host + 0	a equal 1	0.0633535	0.232682
T_virus – T_host = a * T_host + b	a equal 0	0.0608696	0.834101
