# Supplementary material for: Deciphering the Origin and Evolution of Hepatitis B Viruses by Means of a Family of Non-enveloped Fish Viruses
Source: Cell Host Microbe. 2017 Sep 13;22(3):387–399.e6. doi: 10.1016/j.chom.2017.07.019 (PMC5604429; doi:10.1016/j.chom.2017.07.019)
Supplement: Table S3. Parameter Optimization of the Bayesian Phylogenetic Model, Related to Figures 4, S6, and S7 [file mmc3.xls]

## Sheet: Pol-n88
analysis	subst model	clock	speciation prior	Time-calibrated	chain length [mio]	PS run1	PS run2	SS run1	SS run2	median age root	lower HPC age root	higher HPC age root
1	JTT+G	STRICT	Yule	no	5	-35484.2	-35491.3	-35485	-35495.6	n.a.	n.a.	n.a.
2	JTT+G	UCLN	Yule	no	5	-35398.9	-35395.4	-35400	-35399.3	n.a.	n.a.	n.a.
3	JTT+G	STRICT	Birth-death	no	5	-35482.3	-35482.3	-35483.8	-35480.2	n.a.	n.a.	n.a.
4	JTT+G	UCLN	Birth-death	no	5	-35392.9	-35389.8	-35394.4	-35388.5	n.a.	n.a.	n.a.
5	JTT+G	STRICT	Birth-death incomplete sampling	no	5	-35479.2	-35480.5	-35480.8	-35481.6	n.a.	n.a.	n.a.
6	JTT+G	UCLN	Birth-death incomplete sampling	no	5	-35393	-35390.2	-35395	-35393.9	n.a.	n.a.	n.a.
7	JTT+G	STRICT	calibrated Yule	yes	5	-35473.6	-35478.1	-35472.9	-35477.9	327.6	292.2	367.8
8	JTT+G	UCLN	calibrated Yule	yes	5	-35387.1	-35385.6	-35387.9	-35388.4	427.1	342.7	536.9
9	JTT+G	UCED	calibrated Yule	yes	5	-35421.2	-35412.4	-35421.2	-35412.1	no convergence
10	JTT+G	UCLN	calibrated Yule	yes	20	n.a.	n.a.	n.a.	n.a.	434.6	337.2	543.3
11	LG+G	STRICT	Yule	no	5	-35754.5	-35755.4	-35755.2	-35756.3	n.a.	n.a.	n.a.
12	LG+G	UCLN	Yule	no	5	-35669.2	-35658.9	-35672.3	-35664	n.a.	n.a.	n.a.
13	LG+G	STRICT	Birth-death	no	5	-35743.3	-35746.8	-35744.8	-35746	n.a.	n.a.	n.a.
14	LG+G	UCLN	Birth-death	no	5	-35658.5	-35655.9	-35659.3	-35657.2	n.a.	n.a.	n.a.
15	LG+G	STRICT	Birth-death incomplete sampling	no	5	-35742.8	-35741.4	-35744.4	-35743	n.a.	n.a.	n.a.
16	LG+G	UCLN	Birth-death incomplete sampling	no	5	-35647.4	-35651.6	-35651.1	-35656.6	n.a.	n.a.	n.a.
17	LG+G	STRICT	calibrated Yule	yes	5	-35741.8	-35736.1	-35742.5	-35735.2	333.9	295.7	374
18	LG+G	UCLN	calibrated Yule	yes	5	-35641.2	-35646	-35641.9	-35645.5	436.3	331.4	553.8
19	LG+G	UCED	calibrated Yule	yes	5	-35680.5	-35684.3	-35679.4	-35684.8	no convergence
20	WAG+G	STRICT	Yule	no	5	-35661.9	-35661.3	-35665.3	-35662.2	n.a.	n.a.	n.a.
21	WAG+G	UCLN	Yule	no	5	-35568.1	-35560.9	-35569.9	-35562.3	n.a.	n.a.	n.a.
22	WAG+G	STRICT	Birth-death	no	5	-35659.5	-35657.5	-35656.8	-35657.2	n.a.	n.a.	n.a.
23	WAG+G	UCLN	Birth-death	no	5	-35566.2	-35570.7	-35568.5	-35572.2	n.a.	n.a.	n.a.
24	WAG+G	STRICT	Birth-death incomplete sampling	no	5	-35662.7	-35656.4	-35664.2	-35657.5	n.a.	n.a.	n.a.
25	WAG+G	UCLN	Birth-death incomplete sampling	no	5	-35577.1	-35573	-35579.2	-35572.9	n.a.	n.a.	n.a.
26	WAG+G	STRICT	calibrated Yule	yes	5	-35513.8	-35482	-35434.8	-35430.4	310.4	276.7	345.3
27	WAG+G	UCLN	calibrated Yule	yes	5	-35453.5	-35459.2	-35423.5	-35430.9	406	319.9	507
28	WAG+G	UCED	calibrated Yule	yes	5	-35503.2	-35484.7	-35467.4	-35373.8	no convergence
