# Supplementary material for: Deciphering the Origin and Evolution of Hepatitis B Viruses by Means of a Family of Non-enveloped Fish Viruses
Source: Cell Host Microbe. 2017 Sep 13;22(3):387–399.e6. doi: 10.1016/j.chom.2017.07.019 (PMC5604429; doi:10.1016/j.chom.2017.07.019)
Supplement: Data S1. Annotated Genome Sequences of Viruses Described in This Study in GenBank Format, Related to Figure 1 [file mmc4.zip › Supplemental_Data_File_S1.gb]

LOCUS       AMDV                    3221 bp    DNA     circular     11-JUL-2016
SOURCE      
  ORGANISM  
COMMENT     
            This file is created by Stefan Seitz
FEATURES             Location/Qualifiers
     CDS             199..750
                     
                     /label=Core
     CDS             620..3124
                     
                     /label=Pol
     CDS             3120..48
                     
                     /label=ORF\Y
     misc_feature    1704..2351
                     
                     /label=S
     misc_feature    620..1096
                     
                     /label=TP
     misc_feature    1736..3124
                     
                     /label=RT\/\RH
     misc_feature    1119..1703
                     
                     /label=PreS
     misc_feature    1038..1118
                     
                     /label=PrePreS
     misc_feature    1..8
                     
                     /label=DR1
     misc_feature    3207..3214
                     
                     /label=DR2
BASE COUNT      776 a       825 c       755 g       865 t 
ORIGIN
        1 ccccccctct gggtgatgcg gctggacagg aaatgggtgg tccagtcttg aaaacatcac 
       61 tgctttaata taatctctac cgagctgtac cagttcagtt ttctgggtga agacttcgtc 
      121 ttctaatgtc gcttttcatg tatttgtttt caaccctaca ccacgggagt gcctcaggcg 
      181 ttgcatgtaa aggcaggcat ggctcaggaa cctcctccag atcccttctt ggagtttgga 
      241 gtagctaaag aattattgga cttattacca gatgatttct tccctccagg ccaagtactg 
      301 gtaaggttaa ttaaaaccca atttcatgat gacctgtatc caggtccaaa atccaaatct 
      361 ggcggtcatt tcacagctat taggcatttg ttgctgtgtt gggcccaaac agatgccatg 
      421 gttgcctgga cggctctcaa tgtgggagct gtagccaggc aaacattaat tgaccattta 
      481 aatcgtacca cagggcttga attgagacgg gccctgtggt tccattgggc ttgcttaaat 
      541 ttttctacct cttcagtggt ggccttttta atttcaatgg ccacctggct gcaaacacca 
      601 gcggcctaca gaccacccaa tgctccaatt ctctcgcata tgggaggttc caacccaaac 
      661 tacatcaggc cttcttcaag atctgctaca gctcgttcaa aatccaggag cccatctccc 
      721 agaaggagaa gcaaatcgcc tgccaaacgc tgagcgctct ctggggtgtt taaggggttt 
      781 atatatcaat aatcaagctg tttataaccc tgattggatt atacctgatt tttctcaaat 
      841 acatttatct gaagaaattg taaaggattt accatcaaga aaatggaaac tattaatgcc 
      901 ggctcacgtg tatgttcctg gagccaagta tatgcaactg aatcaatcaa taaagaataa 
      961 ataccctgac tgggaaatac atcatcaagt cagtgttttt tgttattatt ggaatcttta 
     1021 tactgctgga attttgtatg caagacattc tgctcattcc tgggcatttc gaggaactcc 
     1081 ttattcgtgg gaaaaactca tacagccctc cgtgcattat gtccgacgac agcggccatc 
     1141 gtgcgggggg tgcagaggta ctagcggacc aggcagcgag gctatcccag aaagcagcaa 
     1201 agaagatcgg caggatcgat ccctcgctga tggggtgggg ctcgtacaac tggttcggga 
     1261 gccatgcggc tccacctcct ccatctcctc ctcctcaggc gcggaggtgg gactcagtag 
     1321 gcccgcctct gacggatgcg aggagggagg agatttggca ctgggcggac cgcactccag 
     1381 aaatggaggc aagaggcttc ggggtcctcc caggcacaga cattctcact ccccctccgg 
     1441 gcgtgaccaa ttatacattt ccgaggcttc agagccacaa gcattggctc acagcagaga 
     1501 aggacgattg ggcaccgtta ccacctccac agcgtccacc ggactcaacg actgtgccca 
     1561 tctacgtgac cgatcctcct cctcgtcagg tgcagacgcc aacactggcg ccagcatctc 
     1621 ctcgtccgac cactcccaaa ccaacggctg gggtccggga gacgcagata cctgtacctg 
     1681 tactaccacc acaaccacac acgatggggt caacattatc caatgcggga cccggattcc 
     1741 tcggcggcct accggtggtg tctttcttgt ggacaaaaat ccaagaaaca ctagagaggc 
     1801 tcgacttgtg gtggacttct ctcagttctc cagattgcct tttagggtca tgtggcccag 
     1861 gtttgcatcg ccaaatctta gggcactcgc ccagctgctg ccctcaggaa tgtgctgggt 
     1921 atccctggat gtgtctgcgg cgttttatca tattcctatg catccttctg ctgctgcttt 
     1981 tgctcttatt ggtttacctg gactttcacg ggttcatacc agtttgctgc tgcagcggct 
     2041 tggcaggagc gaactgctca gagctctgtg cggactgtac ggattgcaca agtgggaagt 
     2101 gttgctgttg ctgcggagcg gccgggactt gccaggtacc gtcatgggct ttaggaaaat 
     2161 acctatgggc attggcatct caccatttct cttggctcag ctcactgcaa tcctttgtca 
     2221 gcacctgcgc cgcacattcc cggatgtgtg tgctttttct tatatggatg atgtggtact 
     2281 ggggcatatc aatgggcagc atcttgaacg tgttgctcat tgcgtttttg gcctattcac 
     2341 acattacggg ataaagatca atcctgaaaa aactaaatgg acaggcacta ctttgttctt 
     2401 cctgggaatg gagtttaggg aacaggggtg gaccccgtcc caggataaaa tgacaaagat 
     2461 aatggaccta ttggatcaca ttgacactac taagtactat gatccaaaaa tcttacaaag 
     2521 actctgtggg acattggcat ttcatgcacc cttcaccagg tttggctatg cagcattgaa 
     2581 accattgtat ttggctatta ctgcaaacaa aaactttaag ttctcgagca cttatgtgca 
     2641 ttttctgaga ttaaatgtca aacagatttt tcctgtacaa aaagtggagt gcaaatatcc 
     2701 tcttgtgttc tctgatgcca caccttgcag agttgcttat gttagctatc tgacaggtac 
     2761 tgtggaaagt gctgacattc cttggcaacc aatttttcaa gcagagctct tggctctcct 
     2821 ttgggctgtc atgtccacag gagctgagtc agtaggagtt gataatcagg ctctgctggc 
     2881 taagaggcat ccttcccttt catttgacct tagctgtgtt acagctgcca ctttgaaaca 
     2941 tgtccaactg catttcattc catcagctga aaatcctgct gatgctccct ccagggggtt 
     3001 gaatgtcctc ctcccttatc caagaggtct caatctcaca aggccaggca cttccagagt 
     3061 atccttgtac gtcaaacata atgttactcc agttcatgaa tcctccaccg tagcattcaa 
     3121 tgtctaatgg aatttcctcc cattgtattc tccgcttcac tccggaaaca ggaaaccgga 
     3181 aaccggaagc ggaagggggg gcttcgcccc ccctttccaa a 
//
LOCUS       ANDV        2766 bp    DNA   circular            28-MAR-2016
SOURCE      
  ORGANISM  
COMMENT     
            This file is created by Stefan Seitz
FEATURES             Location/Qualifiers
     misc_feature    2626..2636
                     
                     /label=DR2
     misc_feature    1..11
                     
                     /label=DR1
     CDS             862..2691
                     
                     /label=Pol
     CDS             540..1085
                     
                     /label=Core
     CDS             94..282
                     
                     /label=smORF1
     CDS             287..535
                     
                     /label=smORF2
     misc_feature    2405..2626
                     
                     /label=vestigial\smORF3
     misc_feature    2495..2497
                     
                     /label=*
     misc_feature    862..1410
                     
                     /label=TP
     misc_feature    1435..2691
                     
                     /label=RT\/\RH
BASE COUNT      971 a       527 c       581 g       686 t         1 others
ORIGIN
        1 ctagcaacac tcgttgtgac tcgtgtcgtt tgtcgtgtcc tggggtacta cgttcgtagt 
       61 actaatagta cctgatgtgg ttcgcccgac tccatggata gacaagcaag agaagcatct 
      121 gaaagaaaag cagcagaagc aaaaagagat actaccccca agactgaccg agagctgcaa 
      181 ttagaaaagc agttggaagc cttaaagttg gacgtcaaaa ccaagacagc gtctggcttg 
      241 atgagaaaga ccctggaaga catccagaga aggcatcgca agtagtatgg gacaaagagc 
      301 atctcagcaa gctgacaaca gaggccaggt gaatatcgga ctggtcaacg taggagaaac 
      361 gctgacccaa actcaaaatc aaatttggtt tatgatagtc ctggtcataa tactgttgat 
      421 ttgcctcaaa atctaccatt gctggaggca ttgccaagat tacaagaaaa cgctgcacgc 
      481 cagataccac cgtcaattaa tggttggtca actggtcaac agagataatc cagtctaaaa 
      541 tggatgtatt gaaagctagg ccaggttatt actattgtag gcctgaaata catcactgcc 
      601 caccattgga tgagtgtgtg gtgcaagcat taagaattct aaaaagaaat cagcaacccc 
      661 ccactcactg ggaattttta ttggcaaaat tagttgacca ggcagaagta tgccagacaa 
      721 tgcaagtttt agtgcaagtc cccatgaggc cagtaggaaa tcaggcaatt gatgaactac 
      781 tgaccgatac agaagtccat ttcgaagggc aacacgaaga attaagaaag gacatgtggc 
      841 acatgataat gaaccacaac tatggatggc aagaaactac taaatatctt gaccagctct 
      901 ccatatggga gagtactcct caagcaatta gaggacaagc accaaaaccc cctgaaatca 
      961 aaccaagatc tgataaacgc cctggcagaa ataagtggaa aggaagaaaa ggcaagtggg 
     1021 ggtctaagtc cagatctgga tcaagaagtg gttcacgatc taggaaatct caaggggctg 
     1081 tacagtgata accagcccgg acaatttaat cccaattgga aggttccaaa aataccagag 
     1141 atatccgtga aagaatcaat atttgatgaa attgtcccaa aaagactcaa aaagactctt 
     1201 tttcctgtaa ggctattttt taccggattt ccagccacca aaccattgtc caaagcggtg 
     1261 gctccgcatt atgacaatca tccaaaccat cacgcaaggg tacaggagta cctaaaaaac 
     1321 ctttttcatg caggtgtttt gtacagaagg ggatcaaagc acacatggga actacatgaa 
     1381 gaagttcaac acatctaccc ctgggagaaa agaatcacaa aaataaaagg gactattaaa 
     1441 aagagaatac atggacattg tttctgcgtg agaaaaaatg taagtgacaa tgaaaattgt 
     1501 agattggttg ttgacatgtc atctcactcc agacacatga aagctcaaaa tattaaatta 
     1561 ccaaaattca tgacattatc aacagaagaa ttaaaaagac tattaagacc aaatttgtgg 
     1621 tacatgggat tagacctaaa agcggcattt tacaattttc ctgtgcaccc agaaacttca 
     1681 aattacctaa aaatatctga tggccatcag gtatatgggt ttagaaaatt accaatgggg 
     1741 cattgggttt caccctttgc aacatcagtc tggactgcaa acatgtcagc acattttaga 
     1801 aaaaagtaca aagtgattgt gctgtcatac atggatgatt ttctgatagc tcacaaacat 
     1861 ccaagaatag tagagagagt taccagaaaa atcatcaaag atatggaaag ttgtggacta 
     1921 aactttaaca ttgataaaca aaccccagaa ccaactcaaa taatgcattt tattggaaac 
     1981 aaaatcacaa aaacaggact gtcacctttg cccaaacatg ttgaaaaagt aaaacagata 
     2041 ctcaaagatt acaagggaca aactgtggat tataaaataa tgcaaagaat gttgggtcat 
     2101 tttaattttg tgatgatgtt tactcctaca aaaatgaggt ttttgtcatc aatctacaaa 
     2161 aaagcctcaa aagaatggac atgcaaaatc cctgatcatc agttgcaaat tgtgaaagat 
     2221 gctgtccaaa tgttgggaga aataccattt gaaacagaaa aaagaaatca tgtatattgt 
     2281 gattcatcat tgaaaggttt tggtatcatt aatcacaaag aacaggtgat ggggaaatgg 
     2341 cagtttgagg aacaactgcc tattcattta ctggaattgt ttgtggcttt gatttctttg 
     2401 gaatatgggt gtgttattca tacagacagt aattatgtgt actttaagaa atatgtgtca 
     2461 ctcccttttc ctgctaatgc tattactcac ttgttgacaa tgagggcaag tctcatcagg 
     2521 atctcctccc aattcaacta tgcagactgt ttgtcacgag gacgatggta cgtcgggaaa 
     2581 tacaggttgc acaagaacca ggccacgccc acacggcggt ttttcctagc aacacttgtc 
     2641 cggaagtccc tcccactagg ggtggagcta agaaaacatg tgaggtttat gtaatatgtt 
     2701 aatcaaggtg tggtacttcc ttgtactgtt ctatataagg tgtgaaataa agaacgtagg 
     2761 ttagaa 
//
LOCUS       BWNDV-1     3094 bp    DNA   circular            28-MAR-2016
SOURCE      
  ORGANISM  
COMMENT     
            This file is created by Stefan Seitz
FEATURES             Location/Qualifiers
     misc_feature    1..15
                     
                     /label=DR1
     misc_feature    2946..2960
                     
                     /label=DR2
     misc_feature    3078..3090
                     
                     /label=dr1
     misc_feature    2746..2758
                     
                     /label=dr2
     CDS             7..498
                     
                     /label=smORF1
     CDS             501..845
                     
                     /label=smORF2
     CDS             851..1432
                     
                     /label=Core
     CDS             1203..3014
                     
                     /label=Pol
     CDS             1489..1770
                     
                     /label=smORF4
     CDS             2611..2892
                     
                     /label=smORF3
     misc_feature    1203..1730
                     
                     /label=TP
     misc_feature    1758..3014
                     
                     /label=RT\/\RH
BASE COUNT      829 a       819 c       602 g       844 t 
ORIGIN
        1 aaacatatgt tacgctccgc gtcgttcttt ggtgttacgt tagcccaagg ctgctgcagt 
       61 ggaccgatgt ccggaccgaa gacaaaagac gctgaaacac aaacagccat atcctgcgca 
      121 ggagatatcc tggggaatta cggactaaac tacatcgtac cagacgtaaa tccgccagag 
      181 cctgctccaa ggcacattgc ctttaaaact tttgatactg atctcggttc tggtgatata 
      241 catcatagaa cccgagaccc cattaatacc gtcgagtttt ttcgaaacct ccaaattggg 
      301 gaggctcatt tttctagacc tccacctccc attgatcaac catctagcct ccattttgac 
      361 atccctcaaa gaggaactgg actaccagaa cccaccagac ctcatcgtgt tattaccaac 
      421 gtcccggttt cccaaagggg gagagccgct gcgttcacac tcgaacgtgc cggagataaa 
      481 ggatatccac tgcaaaagta atggacctcc tactcagctg gggagtatcg gccctggata 
      541 cactattttc tacaagaaaa gaatcaccag gtgagaaaca gtgtcctctt gggacaaatg 
      601 cagcaggtta ttcccgagat gactattata gtaaatggca gcaaatttgc ttgcctccat 
      661 tttccataga agatgctgag gatgtgtaca taatagtcct actattattg ggatttttaa 
      721 ctacatggat tatattggca atatttatgt attacatctg gaaacgactt acacaagtac 
      781 gtaacaaaga tgctcccttt tataactttc ggatgatttc atccgctcca cctttacaag 
      841 aagtctaaaa atggcctttc gtgtcgaccc ccacaagact cttatgagag aaaaagcggg 
      901 ggatccagca caaccacata tagatcatgt cccggacttt atgactctgt ttaaccaatg 
      961 taagattgat ttaaaacatg taacacggcc ttcccctatg gaccattcca tggcagaaac 
     1021 tttagacaat cttggggtag ccggatatct taatggccaa ttgcaaatcg tgttgggaca 
     1081 tgccaggaac gcacaacctc ccatacagcc accacaagaa ttactgacaa ttgaggacgt 
     1141 attaaaatcc caaatagagg gcgacgtcac ccttctctgg cgaaagaaac tggcaaggaa 
     1201 ctatgggtgg ggacagagcc aaagatatct tcaatcgctc accgattggg aagcaatgcc 
     1261 tcaagctttt aggggtgaac ccccaaaact gtctgacctt aaacggactt ctggaaatcg 
     1321 tcaaggcaga cctcaattcc gaaacagatc cagttcggca cccaaccgaa gtaacacacg 
     1381 aagcgggagc cgtaaaaggt ctgtatcacc cagtcgtggt gggagagcaa aataaaaact 
     1441 ggaaaataaa accacacgaa aaactacacc ttcaaccttc gtttttcgat gacaatcctc 
     1501 aagcaaggaa aagattgtat tacccagcta gaatatggtc gccaaatcat ttattaccaa 
     1561 caaaaccatt gtctaaggcg atatcacatt gttaccctga tcatgaatcg cattcaaaga 
     1621 ttgtttgttc ctatttgcat gatttgtact gtgctggtgt actttacaaa cgtgagtcat 
     1681 cgcattcctg ggcggtggct ccagatgtcc ctttgttcga ttgggaaaaa caacacgtca 
     1741 tacccgtcca cgcctacatt cgcaataggg taaatggaca cattttcttg gtaaacaaaa 
     1801 actcaaacga ctccactcac tgtcgactag ttgttgacct atctggtcac tccagagctc 
     1861 ttaaagctat tcattccaaa ttccctaaat atttttctcc aaatctatcc caccttcgct 
     1921 atttagtacc taaaggaatg tacaaaattg gccttgacct ctcatcagcc ttttacaaca 
     1981 ttcctgttca ccctgattcg gcagtgcact tgaaaatttc ggacggacac acggtttacg 
     2041 gatttcgcaa gacccctatg ggacacggac tttctccttt cctgctccag atgttcactg 
     2101 ctgacatagc cgcctacgtc agacggacat ttggggtagg gtgccttacg tacatggatg 
     2161 actttgtgct atttcacaag catgcagggg tgttgtctcg ggtagcacgg acggtgtgta 
     2221 aacaatttgc tcaatggggt gtggttctca atcttgacaa aacgacacct caccccgtac 
     2281 gcgactgtat gttcatgggt gtcttacttc aagaccgatg cattgcagtt gcccctaaac 
     2341 acgctaccaa aatcgctcac cttttgtctc aatttcaccc taatgttgct tacgatttta 
     2401 aactactgca acgtttatta ggctccttaa attggctctc tccattcacg cacctccaat 
     2461 tggcccctct tcgtcgtctg tactgttcag ctgggcgggg ccatgctacc tccatctctc 
     2521 ttgtggaatg gcaactgatc tgcctcaatt attccaaata caaaacgttg ccttatattg 
     2581 accggttacg tttgcctcgc attgctgtcg atgctgcttc tcacatatct gttgtgtcgc 
     2641 gacgcactgt cctttttcgc gctccctcac cgtctattcc ccaagcccac cgtgaaatgc 
     2701 ttgcctttct cgctggcctt gctcactctc ccttcctcct tgttgacaat aaagcactct 
     2761 attacactcg tttctcctct tatcctctcc tcactcaatg tatcctacgt ctcctttccg 
     2821 ccaacgccct tgtttactgg tgtcgttctt ctttcatgcc tgctgactca tcctcccgtg 
     2881 gcacgtctgt tgtaacacca tggccccacc cttctttgtg ggtgggccct cgaacacgtc 
     2941 atcacaaaca tatgttacgc cttcttcgtg ctcagccaat acgagctaag ctatatcacg 
     3001 ctattcgctt tgcataaccc aacaaccaat gaaaacagtt gggatgggct acatgaagtg 
     3061 tatataatct ctgtatcaca ataaagcact tcag 
//
LOCUS       BWNDV-2     3103 bp    DNA   circular            28-MAR-2016
SOURCE      
  ORGANISM  
COMMENT     
            This file is created by Stefan Seitz
FEATURES             Location/Qualifiers
     misc_feature    2955..2969
                     
                     /label=DR2
     misc_feature    1..15
                     
                     /label=DR1
     CDS             510..854
                     
                     /label=smORF2
     CDS             860..1441
                     
                     /label=Core
     CDS             1212..3023
                     
                     /label=Pol
     CDS             2512..2901
                     
                     /label=smORF3
     misc_feature    1212..1739
                     
                     /label=TP
     misc_feature    1767..3023
                     
                     /label=RT\/\RH
     CDS             7..507
                     
                     /label=smORF1
BASE COUNT      842 a       823 c       595 g       843 t 
ORIGIN
        1 aaacatatgt tacgctccgc gtcgttcttt ggtgttacgt tagcccaagg ctgttgcagt 
       61 ggacagatgt ccggaccgaa gactaaagac gctgaaactc aaacagccat atcctgcgca 
      121 ggagacatcc tggggtctta cggactgaac catattgtac cagacgtaag cccgccagag 
      181 cctgctccta gaatatcaaa acaatttccc ttcactacct ttgatagaga cctcggttcg 
      241 ggtgatatac accacagatc ccgagatcct attaatacgg tagacttctt tcgaaacctt 
      301 caaatcgggg aagccgaatt ctccagacca ccacctccta ttgatcagcc atcaagtctc 
      361 cactttgata tccctcaaac aagacctcgt ctccctgaca cagtcagacc acataaagtt 
      421 gtcaccaacg ttccggtttc cctacgaggg agggctgctg ctttcacttt ggaacgcacc 
      481 ggagacaaag gctatcctct tcaaaaataa tggacctgct actaagttgg ggagtttccg 
      541 ccttggacac attattctcc acaagaaaag aatcaccagg tgagaaacaa tgcccactag 
      601 ggacaaatgc cgctggttat tcaagagatg attattacag taagtgggca caaatatgcc 
      661 ttcctccttt ctctattgag gactctgaag atgtatatat aatagtacta ttgctgttag 
      721 gatttttcat cacttggatt atgctagcag tattcatgta ttacatatgg aaaagactta 
      781 cacaagtaag gaacaaagat gcaccatttt ataatttccg catgatttcg tcagcaccac 
      841 ctttacaaga cgtgtaatca tggcctttcg tgtggacccc cataagactc tcatgagaga 
      901 aaaagctggg gatccagctc aaccacacat tgatcatgtc cctgacttta tgactctctt 
      961 taaccaatgt aaaactgatt taaaacatgt ctcacgtcct acccctatgg accattctat 
     1021 ggcagagact ctggacaatc taggggtagc cgggtattta aacggacaac tacaaattgt 
     1081 gctaggacac gctaggaatg cacaacctgc tatccagcca ccacaagaat tgttaaccat 
     1141 tgaggacatt ttgaaggccc aaatcgaagg tgatgttact ctcctgtggc gaaagaaatt 
     1201 agccagaaac tatggttggg gacagagcca aagatatctt caatcgctca ccgattggga 
     1261 agcaatgcct caagctttta ggggtgaacc cccaaaactg tctgacctta aacggactac 
     1321 tggaaatcgt caaggcagac ctcaattccg aaacagatca agctcagccc caaacagaag 
     1381 taatacacga agtgggagcc gtaaaaggtc tgtatcaccc ggtcgtggtg ggcgagcaaa 
     1441 ataaaaactg gaagataaag ccacatgaaa cactacacct aaaaccttca ttcttccatg 
     1501 acaatcctca agccagaaaa cgcttgtact acccagcaag aatatggtca ccgaatcatc 
     1561 tgttaccaac caaaccatta tctaaagcta tatcacaatg ttatcctgac catgtatcac 
     1621 atacaaaaac tgtctgtatg tacttaaatg aattgtacca agctggggtt ctttataagc 
     1681 gtgagtcatc acactcttgg gcggtggctc ctaatgtgcc tttgtttgaa tgggaaaaac 
     1741 aacatgtcat accaatccac gcctacatac gcaatagggt aaacgggcat gttttccttg 
     1801 tcaacaaaaa ttcaaatgac tccacccatt gcagattagt ggttgatttc tccggtcact 
     1861 caagggcact taaagctgtc cattctaaat ttccaaaata tttttcacca aacctaaccc 
     1921 accttcggta tttgattcca aaggggatgt acaaaatagg tctcgacctt tcctccgctt 
     1981 tttacaatat tccagtacac cctgattcgg ctgttcacct aaaaatttcg gacggacaca 
     2041 cggtttacgg atttcgcaag acccctatgg gacacggtat ttctcctttc ctgctccaaa 
     2101 tgttcactgc tgatatagct tcctatatca gaaaaacgtt tggagtagga tgcctcacgt 
     2161 acatggatga ctttgtgctc tttcacaaac atgctggggt gttgtcacgg gtagcacgga 
     2221 ctgtgtgtaa acggtttgcc gactggggag tggtcctcaa tcttgataaa acaacaccac 
     2281 accccgtccg ggagtgcgtg tttatgggcg tcctcctgca gtaccgctgt attgctgtcg 
     2341 cccctaaaca tgctgcaaaa gtcagccacc tcctttcttt attccaaccg aacgtggctt 
     2401 acgattttaa acttttgcaa agactcttag gctccctaaa ctggctctct ccctttacac 
     2461 atctccaatt ggcccctctc cgtcgtctgt atcgctcagc tgggactggc catgctacct 
     2521 ccatctcgct tgtggaatgg caactgcttt gcctcaattt ctccaagtat aaatcgttgt 
     2581 cttacattag ccgccaacct ttaccgcgcg tcgctgtcga cgccgcatcc catatctctg 
     2641 tggtctctcg ccacactgtg ttgtttcgcc aactctctcc ttctctccct caagcgcatc 
     2701 gagaaatgct tgcttttctc gctggtcttt ccttctctcc ctatatcctt gttgataaca 
     2761 aggctctcta ttatactcgc ttctccacat atcctctcct tacgcaatgc ctccttcgcc 
     2821 tcctttctgc caacgccctt gtttactggt gtcgttcttc gttcatgccc gctgactcat 
     2881 cctcacgtgg cacttctatt gtaacaccct ggccccaccc ctctttgtgg gtgggcccac 
     2941 gaacacgtca tcacaaacat atgttacgcc ttcttcgtgc tcagccaata cgcgcaaagt 
     3001 tatatcacgc catacgcttt gaatagataa ttacccaata agaattttgg gatgggctac 
     3061 atgaagtgta tatataatca tgtatcacaa taaagcactt cag 
//
LOCUS       ACNDV         2791 bp    DNA   circular            28-MAR-2016
SOURCE      
  ORGANISM  
COMMENT     
            This file is created by Stefan Seitz
FEATURES             Location/Qualifiers
     misc_feature    1..19
                     
                     /label=DR1
     misc_feature    2659..2677
                     
                     /label=DR2
     CDS             100..294
                     
                     /label=smORF\1
     CDS             303..554
                     
                     /label=smORF\2
     CDS             615..1136
                     
                     /label=Core
     CDS             2444..2665
                     
                     /label=smORF\3
     CDS             919..2739
                     
                     /label=Pol
     misc_feature    919..1455
                     
                     /label=TP
     misc_feature    1483..2739
                     
                     /label=RT\/\RH
BASE COUNT      948 a       569 c       568 g       695 t        11 others
ORIGIN
        1 gagaaactaa ccaagctctc cgagtcgtac gtgcattctc tgtttataac gtatagcatc 
       61 cattaggatg tgcgttgttg gttaataacc tgtacaggaa tgtctcaagg acaaaggacc 
      121 tatcagtttc caccaaagcc aaaagatgaa aggaaggaac ctcctaaaca agaagacttc 
      181 gtaactgaaa tggacacact ctctgaatgc atgcaactgg atatgataaa agaagaaatt 
      241 tctgaacaga tgaagcagat ccaggcacac gccaagaaac tctttgaaca actgtaagta 
      301 ccatgggtca gcatgcatct actacagagg aagtgaaagg aaataaatac gtaggaatag 
      361 atttatcagg aataactcag tctcaaaatc agttgttttg gatgatactt ttagtagtag 
      421 ctttacttat acttttaaaa ctgtggatgt gctggaaaca ttttaaagac actcaattca 
      481 agcttgagag tagagcacaa agagcaacaa acaaagataa tttgatgcag ctgctacaag 
      541 tatgtgagag ggcctgactc ataggcacac cccatagcaa ctccttagat accagaactg 
      601 gttcaaccgt aaaaatgacg ttcatagagc tagtgaaaaa catgaaggga tataaggaat 
      661 tactcctccc aatggaaatg gttccactgc ctgctgtcgt gttaaaacat gtaaaactaa 
      721 ttcttacttc tcaaaaagaa catcagccat ggatgactga aatggcttta aaagcagatc 
      781 aatgtttgat acataaagcg acattggatt tggcaggcaa agctacttca aacgaagcaa 
      841 aaccgttgat agaagcaatg caacaaataa tactagcaat gacaagagag ttgtggggtc 
      901 aaattcaaag acatcattat ggtattgtcc aagttgaaca ctatgttaaa caaatcaccc 
      961 tgtggcaaga tactcctcaa gcgtttaggg gagatcaacc caaacctcca tcattcaggt 
     1021 cagatgggcc tacaagaggt caaggatctt ttagaccttt cttcaggggt agaggtagag 
     1081 gccgtggcag gggacgtggt tcacagtctc ccgcacgcaa agggcctcta ccaaagtaat 
     1141 caaccatctg aatttaatcc taactggaaa attccatctt taacagagat agtactaaaa 
     1201 gatactataa aagaagtggt aggaaaaaga ataacagata aattctttcc agttaggctt 
     1261 tggacaggaa aaagaaatgt aaaaacaaac cccaaatgta aaggggttgc gccccactat 
     1321 gataaagatc ctagacatat cacagtggtg aataaatact taaatgaact gtatcatgca 
     1381 ggagtattat acaaacgtat atctagaaac aaattcttag taagtgataa ggcacagctg 
     1441 tacccatggg aaagctcaag ggaagtgaga gttaaaggcc aaattcaaga cagatgccat 
     1501 ggccatgcat tctgtgtaag aaaaaatgta caggacaatg acaattgcag attggtggtg 
     1561 gacatgtcat ctcattccag acacatgaag gaacaaggta taaaactacc aaagtatttc 
     1621 actccttcag tgaaaaccat cagcagaaca ttaagaccac atcagtggca catgtccctg 
     1681 gatttaaaga atgcattcta ctccttcccc atgcatcctg aatcatcagt ccatctgctg 
     1741 gtctctgaca cagctaatgt atatggattt aggaaactac ccatgggaca ctggatttct 
     1801 ccttttgttt tacaaatgtt tactgcccgc atagctgaat gggcacgaaa aaagtttaag 
     1861 gtgatggtga ttgcctacat ggatgatttt cttatatcac acaaacatcc acgcattgta 
     1921 aagaaagtat gtactgccat acaaagggaa atgcaaagac atggcttgca actgaatgtt 
     1981 gataagtcaa ctccagagcc cacaagaaca ccccaattta ttggaataca ggtgggacga 
     2041 agaggacttt taccacaagc aagacactgg caactggtca gacaacaact acaagaaatc 
     2101 aaaggacaac atgtggatta caaaatcatt caaaaggttt tgggattatt gaactggaca 
     2161 gcaccattca caccctgcgg cattcatccc attctccccc tctacaagag agcatcgaga 
     2221 gaatggtcta caaaaatacc tgatcaccta tatgaactaa tggacatgaa ctggcgaaaa 
     2281 cctatggtgg tcaggtatca aaccaacaga ccaaacaaag tctttgttga tgcctccagc 
     2341 aaaggattgg gcattcaaca caaaagaact gctgtttatt acagttttga tggtctccat 
     2401 atcaacaaag ctgaattact ggcagccgca ttaggatgtg attatgctaa tcatgtggtt 
     2461 actgactcaa catatgtttt ccatcataag ttcaatacca tgcctgttgt tgttgcatgt 
     2521 cttttcgcat tccttttcag ggaggtcacc ctttcatggg tgtgctcaaa ggataatcct 
     2581 gctgattcac catctcgcgg tcaccctgtt gtcacgccat ttaagggcgt actcagaggt 
     2641 catgcacgca cacgtcgaga gaaactaacc aagctctttc taaaagcagg aaacgcccat 
     2701 tatcagtcat ctgtaattag atgggcgcct cgtctgccat gactcataca tgggagtggt 
     2761 tatgtgtata atatgtgtac nnnnnnnnnn n 
//
LOCUS       CSKV   3599 bp    DNA   circular            28-MAR-2016
SOURCE      
  ORGANISM  
COMMENT     
            This file is created by Stefan Seitz
FEATURES             Location/Qualifiers
     misc_feature    707..2935
                     
                     /label=Pol\partial
     CDS             2598..2960
                     
                     /label=smORF3
     CDS             1551..2141
                     
                     /label=S
     misc_feature    1029..1550
                     
                     /label=PreS
     misc_feature    707..1018
                     
                     /label=TP\partial
     misc_feature    1661..2935
                     
                     /label=RT\/\RH
     misc_feature    2961..705
                     
                     /label=unknown
BASE COUNT      520 a       584 c       429 g       633 t      1433 others
ORIGIN
        1 nnnnnnnnnn nnnnnnnnnn nnnnnnnnnn nnnnnnnnnn nnnnnnnnnn nnnnnnnnnn 
       61 nnnnnnnnnn nnnnnnnnnn nnnnnnnnnn nnnnnnnnnn nnnnnnnnnn nnnnnnnnnn 
      121 nnnnnnnnnn nnnnnnnnnn nnnnnnnnnn nnnnnnnnnn nnnnnnnnnn nnnnnnnnnn 
      181 nnnnnnnnnn nnnnnnnnnn nnnnnnnnnn nnnnnnnnnn nnnnnnnnnn nnnnnnnnnn 
      241 nnnnnnnnnn nnnnnnnnnn nnnnnnnnnn nnnnnnnnnn nnnnnnnnnn nnnnnnnnnn 
      301 nnnnnnnnnn nnnnnnnnnn nnnnnnnnnn nnnnnnnnnn nnnnnnnnnn nnnnnnnnnn 
      361 nnnnnnnnnn nnnnnnnnnn nnnnnnnnnn nnnnnnnnnn nnnnnnnnnn nnnnnnnnnn 
      421 nnnnnnnnnn nnnnnnnnnn nnnnnnnnnn nnnnnnnnnn nnnnnnnnnn nnnnnnnnnn 
      481 nnnnnnnnnn nnnnnnnnnn nnnnnnnnnn nnnnnnnnnn nnnnnnnnnn nnnnnnnnnn 
      541 nnnnnnnnnn nnnnnnnnnn nnnnnnnnnn nnnnnnnnnn nnnnnnnnnn nnnnnnnnnn 
      601 nnnnnnnnnn nnnnnnnnnn nnnnnnnnnn nnnnnnnnnn nnnnnnnnnn nnnnnnnnnn 
      661 nnnnnnnnnn nnnnnnnnnn nnnnnnnnnn nnnnnnnnnn nnnnntccac cttcagtttt 
      721 taacaggaat tggattatac cagaacataa aaatattttt attgatccta agctaccaga 
      781 atttattcct catagaactt ggaaattcct cttaccggcc aaattctggc caaaggttat 
      841 aaaatggttt aacccttcta aaggaataaa ggacaaatac ccggatttta cactagagca 
      901 taaactctta gtacaaaagt atttcacagt cctttttgaa gcaggagtgt tatataaaag 
      961 acactctgct cattactggg aagtttcacc atctgcaaaa ctttaccagt gggaacaatc 
     1021 cgaacatcat gggatcagga gtaacaaagg gaaaggaaga tccctcaaaa ctcctctcgt 
     1081 atcacgaagc gaaaagagcg gagcaagtgc tacattacaa caacaaaatt gtacaggtag 
     1141 gaaccaatcg gattctggga cgagatgtga aaaatctcga accgtggcca gaaactcctc 
     1201 ctccactggt agcacctcct gtcccaggaa tatacaagcc aacgtacgca gggtcaatac 
     1261 ccccaagaca cgtcccgtta aatacaagcc cgagtctccc gattccagta ccgctgccga 
     1321 tgcctcctgt ggtagaaaca cctccggaag caaagccgat acctccgcct ccgaagaccg 
     1381 gacagatcgg aagagcgtcg cnnnnnnnnn nnnccggact acacaaattg attccagtgg 
     1441 tagtgtcaac agctcaccac gttgtgtcga aagttctaaa agaagctcca acagtattgg 
     1501 aaagcaactc gacacttcta aacaattcag aatcaaccga gacggacgag atggcaaaaa 
     1561 caccagagat atcaactgtg atcgatcaag tagtggaagc gttcggaacc tgcctaccgg 
     1621 catgtgccga aaagctgttt acgttcgatc tccttctcgc attcctcgcc gggttactgg 
     1681 tggggtgttt cttgttgaca aaagtccaca tgatactacg aagtgtagat tggttgtgga 
     1741 tttctctcaa ttctcaagga aaccaaatgt gccctttccc aaatacaggg tcacaaattt 
     1801 gctctcactc caaactgcat tgcccccnnn nnnnnnnnnn nnnnnnnnnn nnnnntctga 
     1861 ggcgttttat catatccctt tctctgtcgg ttctgctgtt tgccttatgg tatctgatgg 
     1921 ggctggagcc ttttatggat ttcgtaaagc agctannnnn nnnnnnnnnn nnnnnnnnnn 
     1981 nnnnnnnnnn nnnnngtctg cccttgccct tttcatccgt tcctactacc ctgtacattg 
     2041 ccttgcttac atggatgatt ttattctctc cgcaagggac tattcaactc tcactctctg 
     2101 ctgtggtagc atcatacgtt tattcaatga gtggggaatt gtaataaaca tggacaaatc 
     2161 tactcctcta ccactgctcc agttaaagtt ccttggctac gaagtaacga ctacgtctct 
     2221 acgcccatac ccaaaagcag ttcaagtttt ggactctttg atatgtgctg tatctgtcaa 
     2281 cgtcccttat gacttcaaag tgatccaacg ttttctgggt caccttgcat ggcttgctcc 
     2341 attcacgaag ttgtcgtatt tattgcttca acctctgtac cgagctgttt cttgcaaatc 
     2401 tgacttttct ttttctccta cgtatgtctc tatgctacgg tcaaactttg gccacttcct 
     2461 agctaagccc ctccgccctc gttctgctaa tccttctgtg tttgtggatg cttctctgtc 
     2521 tcatggggct gctgttagcc acaatggcag agtgttgttc actgtgactt tcccagacct 
     2581 gctgtccccg cctatccatg tcaaggagct tgtggtcgcc tgtgtggctt cccatttcta 
     2641 ctctcctcgc atgctggctt ctgattctat gtttgtctgc tacaagtcct ttaagtctct 
     2701 gnnnnnnnnn tttggtctcc gctgtttgca gcttctccat tccacccctg tggcttatgt 
     2761 tgcgtctgag tgtaatcctg cagacgcccc cactagaggt aaacctctgg ttccctacgt 
     2821 tcaccctcgt gtccccctcc cggtcccgct acgcccgttg gtatttcacc tgcctgttct 
     2881 gcgttccctt ccccttcctc ctaaacgttc ctctcgcctt tctttttctg tgccctagtg 
     2941 tgttgttact tgcactcgcc nnnnnnnnnn nnnnnnnnnn nnnnnnnnnn nnnnnnnnnn 
     3001 nnnnnnnnnn nnnnnnnnnn nnnnnnnnnn nnnnnnnnnn nnnnnnnnnn nnnnnnnnnn 
     3061 nnnnnnnnnn nnnnnnnnnn nnnnnnnnnn nnnnnnnnnn nnnnnnnnnn nnnnnnnnnn 
     3121 nnnnnnnnnn nnnnnnnnnn nnnnnnnnnn nnnnnnnnnn nnnnnnnnnn nnnnnnnnnn 
     3181 nnnnnnnnnn nnnnnnnnnn nnnnnnnnnn nnnnnnnnnn nnnnnnnnnn nnnnnnnnnn 
     3241 nnnnnnnnnn nnnnnnnnnn nnnnnnnnnn nnnnnnnnnn nnnnnnnnnn nnnnnnnnnn 
     3301 nnnnnnnnnn nnnnnnnnnn nnnnnnnnnn nnnnnnnnnn nnnnnnnnnn nnnnnnnnnn 
     3361 nnnnnnnnnn nnnnnnnnnn nnnnnnnnnn nnnnnnnnnn nnnnnnnnnn nnnnnnnnnn 
     3421 nnnnnnnnnn nnnnnnnnnn nnnnnnnnnn nnnnnnnnnn nnnnnnnnnn nnnnnnnnnn 
     3481 nnnnnnnnnn nnnnnnnnnn nnnnnnnnnn nnnnnnnnnn nnnnnnnnnn nnnnnnnnnn 
     3541 nnnnnnnnnn nnnnnnnnnn nnnnnnnnnn nnnnnnnnnn nnnnnnnnnn nnnnnnnnn 
//
LOCUS       EENDV       2868 bp    DNA   circular            28-MAR-2016
SOURCE      
  ORGANISM  
COMMENT     
            This file is created by Stefan Seitz
FEATURES             Location/Qualifiers
     misc_feature    2708..2722
                     
                     /label=DR2
     misc_feature    1..15
                     
                     /label=DR1
     CDS             656..1183
                     
                     /label=Core
     CDS             963..2777
                     
                     /label=Pol
     CDS             90..329
                     
                     /label=smORF1
     CDS             332..583
                     
                     /label=smORF2
     CDS             1369..1509
                     
                     /label=smORF3
     CDS             1735..1905
                     
                     /label=smORF4
     misc_feature    963..1499
                     
                     /label=TP
     misc_feature    1527..2777
                     
                     /label=RT\/\RH
BASE COUNT     1012 a       549 c       603 g       704 t 
ORIGIN
        1 gaaacttaca aagctctacg agtcgtgggt gtctggtgat tgactacata aatgccttcg 
       61 ggacgatgtt gaagtaattc tatattacca tgaccactcc atcactgaat gcacctggac 
      121 ttcagcccac caggactgga cctttgccag agggggtaca gtggccagtg aacaagcaaa 
      181 ccgacggaaa atccaaagag caaaatcgtg cagatgtaag tactgtaatt ggacttagag 
      241 cagaaggcca tgagctggat aaaataaaaa ctaaagagtc tgatttaatg aaaagataca 
      301 aagaagagtt agaaaagtgg aataaactat aatggggcag tcagcgtcta cagaaactac 
      361 tgtgcaagga aatcaaatta aaatatttga ctttgactcg ctaagccaaa cacagaatca 
      421 aatttggttt atgatatttg cagtacttat tattgctata ataattaaac tctttcttat 
      481 gtataaacat tgcaaagatt cacagtacaa actacagtac agggcaactg gaaatatgtt 
      541 gcaagacaag atgaaccggt tgttagaagt agcaaccgtg caatgaacag gatctagcct 
      601 aaccactaat ccctaaattt ccataaggtg tgtgcatagc aactgcttag ataccatggc 
      661 aatggaagaa atagtcaaag gcctaaaagg ctatagagat atcctactac cagatgatat 
      721 gattccaata ccagaagtgg tattaaggaa cataaaaaga atattacaag attcaaaaga 
      781 ataccaacca tggatgatga taactgccaa agctgcagat acattgataa aaatacaatc 
      841 aatgatagga gccataggag tacagcctca tggctcggat gcacaattga ccagagatga 
      901 attgacccaa tgggcaatca aactaaatgg agaattatgg ggagtggtaa tgcgacatag 
      961 ttatggcctg ggtccgcttg aagaatacat taaaaaactc gcattatggc aagatatgcc 
     1021 taactcaatt agaggggacc ccccctgtgc accatgcctc aggtgcgaga agcctaaagc 
     1081 ggctcctact ttcttccctg caaggggaag agggagagga aaaggcaggg gaaggggtcg 
     1141 tcctccacca ggtgggggac ctaaagggcc tctaccatca aaatgagcat tgctcattta 
     1201 accctgactg gaaaattcct tcattaactg aaataaagtt acaaccctcc atccaagaga 
     1261 tagtagggtc tagaataaca aagttattct atcctaccag attatgggta ggtaaaaatc 
     1321 cagttcaggt aaaaccaata cacaaaggtg taggacccca ttacaacaat gtcaaaggac 
     1381 atcaagaaaa agtatgtgca tatatgcaag aactgtacaa aaatggggtt ctttacaaaa 
     1441 gaaggaatag aaacacatgg caagtatata gtggctgcca actatatccg tgggaaacga 
     1501 gccatagtgt aaaaataaaa actcagatta aaaatcgagt tcatggccat tcgttctgtg 
     1561 tgaacaaaaa tgctaaagac actgcaaatg ctcgtttggt tgtcgatatg tctgttcatt 
     1621 ctcgccatat gaaagaaaat gggataaagt taccaaaata ctttactccc tctgtgtcca 
     1681 cccttcaaca agtgctgaag ccaaatttat ggcttatggg actggacctt aagaatgcat 
     1741 tctattcatt ccccatgcat cctgaatctt cggcactgtt gctcatctct gataatgagc 
     1801 aagtatatgg gtttcgcaaa ttgcctatgg gccattggat atcacctttt gtcctgcaaa 
     1861 tgtacaccaa agaaattgct gcttgggcaa gaaggaagta tcaggtaatt gtcataacct 
     1921 acatggatga cttcctgcta gcgcataaga acccgagaat attaaaaaag gtgacagaac 
     1981 aagtcatcaa agaaatggcg aaacatggat tacaaatgaa cttggacaag tcgacgcctg 
     2041 agccacaaaa acattgtgac tttcttggaa taacagtgac tcagaaaggg ttgataccac 
     2101 aagccagaca ctggcagaga tcccaggaga tcattggtct cttaaaggat caacatgtgg 
     2161 attacaaaat aacccagaaa gcattgggcc aactcaactg gacagctcct tttacgccct 
     2221 ttggattgca cccaatgagg aagatctaca aaagggcgag caaggagtgg tcgacgaaaa 
     2281 ttccagactc tacatggaca atgatgcaaa tcaactggga aaagcctctg atagtgaaat 
     2341 actatcaaaa aaggactaaa aagacttatg ttgatgcatc taatgtagcc attggaatca 
     2401 ctgacctaag atttgcatat tcaacaaagg tggaagggtt gcatattaat cgaagtgaat 
     2461 tgcttgcggc aattttggga gcacaatatt caaatcatgt ggtaactgat tcatcatgtg 
     2521 ttttgtataa gaaaatgtct aatgtgccaa tggcagttgc atgtttgtgc catttgttat 
     2581 tacgtaacaa acaaatttca tgggtgaggt cgaaatctaa tccagctgac gcaccatcta 
     2641 gactccaacc tctgactatg actcatcacc caaaagtgag tcaacaggtg acacccacac 
     2701 gacgagggaa acttacaaag ctggtgtcat gggcgttaac taacaactac caatcaaaat 
     2761 gtgttagatt tacgcaataa tgtataacat ataattatga gattaaattt acataaaaag 
     2821 gggatgggct ataagtatat atactctgta tgttcaataa attaatca 
//
LOCUS       eJHBV        2973 bp    DNA   circular            28-MAR-2016
SOURCE      
  ORGANISM  
COMMENT     This file is created by Stefan Seitz
FEATURES             Location/Qualifiers
     misc_feature    122..898
                     
                     /label=Core
     misc_feature    1..14
                     
                     /label=DR1
     misc_feature    2917..2930
                     
                     /label=DR2
     CDS             1720..2232
                     
                     /label=S-Protein
     CDS             663..2969
                     
                     /label=Pol
     misc_feature    2960..121
                     
                     /label=PreC
     misc_feature    1285..1719
                     
                     /label=PreS
     misc_feature    1122..1123
                     
                     /label=A\removed
     misc_feature    1273..1273
                     
                     /label=T\added
     misc_feature    1278..1278
                     
                     /label=C\added
     misc_feature    1391..1392
                     
                     /label=A\to\G\plus\G\added
     misc_feature    1417..1417
                     
                     /label=A\to\C
     misc_feature    1473..1474
                     
                     /label=A\removed
BASE COUNT      770 a       778 c       642 g       783 t 
ORIGIN
        1 attactcgta cctccatccg gagcacagac aaggtattgt tacgttctct tattgctgtt 
       61 gcttattgct gtaccttgtt atttcccttt acctgtaact ttggcaaatg ataccgtctg 
      121 tatggatcct gttgtattgc aatccttagc ttcaattgaa actttgcctg atgatttctt 
      181 tccttccatc tcggatttaa tccaacatgc cgagactgtt ctgactcccc tacaatccct 
      241 tgaacggaag aacgttcatg tattgtgggg tgatcagtat cttgcactaa taaaaggatt 
      301 tttggcatcg acaaatgcgt tgcgtgatat gcacttggcg gctcgtcaat tagtaccttc 
      361 tggaacccct ccatttcggg tacagacggt ggctgattgg tacgaccccc aacaagacta 
      421 cgacaattta tttgggagaa tcattgaggg aattctttct caagaaccta acactcccct 
      481 agccactcag gtagcggcag tggcagaaat cctctcagaa gtgcaaaaga aagaaatcca 
      541 gcaagcttct cgcttgctgt ggtggcacat taatgctatc acttggggcg aaaacgtggt 
      601 ggccgagtac attgctaaac ttaagacttg gcttctcact cctcctgctt atcgtggtag 
      661 ggatgcccca accattgaag caatcactcg gagcatccga gtggcaccag gctctcacga 
      721 cctgtctcag ggacctagaa gaggatctag acagggccgc tcaagtggac cgagagttag 
      781 cagaaaagtg gttagaacaa ccacaaaaac cacatatgga aaaagcaaaa gtaaatccaa 
      841 atctccccaa aggagatctg ctactccgtc tgcaagacga tccccctctc ctagccagta 
      901 aggagaaggg agctcactcc ttgggtccct tacaagggct ttataaaatc tctggatcca 
      961 catttaaccc cgactggaaa gtacctgata tcacccccac tgacgtccat tgggacaaaa 
     1021 taaaagatga attggggaat atcagggtcc tgaaatattt gaccccggct aggttttggc 
     1081 ctaagggcat ttcttacttt ccacgtcacc aaggagtgaa aacaaatatc cagagtacaa 
     1141 agatcgtcat gagcaaaata gtgggcttgt atttacacaa gctctatgaa gcaggcattc 
     1201 tgtacagacg ggtttcacgc accaaagtta catttaaagg tccagtacag cagtgggaaa 
     1261 aacaatacct agtctgtcaa caacatggga gcaagaccgt cgcgatccat ggcggatttg 
     1321 cgggcagaag gagcagaacg tctcctacac cgcctgacac atcaggggtt tctgccccta 
     1381 gccgacgcat ggtcattcgc aagtgcagtc gtacctcaca aaaccgctgt cggaaccgcg 
     1441 gttctccgtc ccgcctggca ccgacttgga ccatggaatg ctcccgacct ttcaccccca 
     1501 aaagcagcga aacacgagat aaaaactccg tcgctaccac ccgagccgct tcctgctcca 
     1561 ccaccgccta tcgaagaacc ggtggcacct ctggacgtgt ctcctttagc agagccaccc 
     1621 gaggaagtaa gaccaccacc tccggacgac ctaaaggagc tcgacctcaa cttaggcacc 
     1681 cctccaccgc gcccgaggaa atctcgtcca cgttggaaga tggatgcgaa gtctgtcttg 
     1741 agctccatac tgtttgccct aggcgtccta ctggtaggat ttttcttgtt gacaagaata 
     1801 ctagaaatac tgaggaagct agactcgtgg tggatttctc tcagttttca aggggcacca 
     1861 ataaaatgtc ctttcctaaa tactgggccc caaacctcac agcactgcgt aggatattgc 
     1921 ccatggagat gtccaggatt tctctggatg tgtctcaggc tttttatcat cttcctatgc 
     1981 atcctcttag tgctcttcgg cttgctgtat ctgacggaca acatgtctac tattttagga 
     2041 aagctgcaat gggggtcggt ctcagccctt ttctcctcca tttattctca actgccctcg 
     2101 cagccgaaat tgctcacagg tttaatatat gggcttttgc ttatatggac gacttccttc 
     2161 tctgccaccc acgcgctcgc tatctcgcta caagtagcca cgctatatgc agttttctca 
     2221 cagagctcgg cgtgagaatt aactatgaca aacatactcc ttcacctgtg agagacattc 
     2281 gttttctcgg gtataaaatc aatgattcta ccctgcgaat tcctgatgag acttggacta 
     2341 aaacgaagga gataatcaag aagatttccg tcggcaagga atatgatttc aaagtgattc 
     2401 agagacttgc tggacatttg aattttattg tacctttcac aatctttcct gtcagcattt 
     2461 taagacctat gtacttagcc agcacccaaa aacgtaattt tgtgtttagc agtacttatc 
     2521 gcgctttgct cttaaaaatg ctaagacaga gacacaaatt aaaaattcaa cccaaagtct 
     2581 ctgtgcccat acccagggtc gccacagatg ctacccctga cgttggcgcc atatcccata 
     2641 tcaccggcgg gtggtcgcac gtctcttttc ggggtacccg tgccatacat gtccaagagt 
     2701 tgctgatgac cttgtgttgt cggttactca ttaacccaag gtccatcctg gtggactctt 
     2761 cgtatgtatg tcacaagaag ttcggtaagc tcccctggct atttgctttg aaagcaaaca 
     2821 tcctcttatc gcgaacgtta ttgtactttg ttccatcaag atataatcct gctgacggcc 
     2881 caactcgtgg tcgtcctccc gattggtcgg aagtttatta ctcgtacctc gggaagccct 
     2941 taaatctgcc atcccggcta tgtcaggttt aag 
//
LOCUS       TFHBV   3138 bp    DNA   circular            28-MAR-2016
SOURCE      
  ORGANISM  
COMMENT     This file is created by Stefan Seitz
FEATURES             Location/Qualifiers
     misc_feature    1857..2369
                     
                     /label=S
     misc_feature    3120..3132
                     
                     /label=DR1
     misc_feature    3060..3072
                     
                     /label=DR2
     misc_feature    668..3115
                     
                     /label=Pol
     misc_feature    1137..1856
                     
                     /label=PreS
     misc_feature    900..1136
                     
                     /label=PrePreS
     CDS             64..861
                     
                     /label=Core
     misc_feature    668..1207
                     
                     /label=TP
     misc_feature    1886..3115
                     
                     /label=RT\/\RH
BASE COUNT      869 a       796 c       659 g       814 t 
ORIGIN
        1 accaggtcag tagttattac ggaaactatt gttgtttgat tatcatgtac tgcctgtaat 
       61 tccatggatc ctattgttag attttctttg caattagtcg aaaacttacc tgatgattat 
      121 tttcctgaca atgatcaatt tttgaggcat gcatttgatg tggcacacct gtattgggaa 
      181 gatgctgaaa ataaaactta ccatgttcaa acttctcgtt caatctatga agttatcctc 
      241 atcttaagaa ctgtcccccc tttgttggga ttcactcaca gacagttgag ggaacattgg 
      301 gaatacctca gagatcagga aaattgggga aaccaaacac ctcctccata tccccttcct 
      361 gagttgcctc attctttccc tgtgtccatt agggacccac cattgcttac tcagttccaa 
      421 gctatcactg atagacaccg agagctgaga ggtgcagtaa atgtgggtca acctaattct 
      481 tacagggaac tgtggatgct ctcagaattc aacagattct tggggattat gttagagtca 
      541 caaacacggt ttctaataaa aagactctgg tatcacataa actgtattgc ctggggagaa 
      601 gccactgtcc acaaccacgt agctaaggta agaacttggt tggctacgcc agccccatac 
      661 aggggtcaaa acgctcccct tattgaagag attgtggagc cgcaacgtca gaggacgtcc 
      721 aggcccaatt ctagaagagc tagagggggc tctcacccag gcggggacag aggactatat 
      781 tatcagagga cagtcaggag atttaatagt ccaagggaaa gaggatctag acggaggagt 
      841 ccttcccctg caggcagaac ctgaacgcct gttaggacca ttgaagggac tctatcaaaa 
      901 tgacgttccc cccttcaatc cgtcttggga gatccctacc attcaagggg tacaccttca 
      961 agaagatatt atcagagaga ttcccgatag gagatgggct tacatttacc caattaggtt 
     1021 ttggccaaac gaggttaaat accgcccccg ggaacaagga atcacagata aataccccga 
     1081 acataccaga gcacattcag aaaaagtctc cctctacttg cagacattat ataacaatgg 
     1141 gatcttatac aaaagggaat ccaggcatgt gcttttattc aatgataatc cttacagctg 
     1201 ggagtctaat aatctactgc cctgccactg ccataaaagc caggactacg agggcctcgg 
     1261 aaggcagcca ccgagcagac ggagcaatga ggttcttcgc ccgagtgtgg agttggatag 
     1321 ggggaaaccc ctcacaacac gtctcagccc aagagcacag agaccggatg gaagaccctc 
     1381 acgctttcca gcaatactta gcaaccctgc cggacatcaa ccgagcggca ttgttaagtt 
     1441 taaacaaaca cttccggctg gacaatcacc aaggatttct acagatacta gacaatgcca 
     1501 cgttcgcgga aatagcagaa cattattaca gattccgcca agcatatgcc aaccacagca 
     1561 taacatggac tcctccccac gaggaggaat actgggagga acacgccctt tatcccgaga 
     1621 aggcggctcc ggtagaacct atcataccgg ttcccgggcc caaaagagct cctcctctaa 
     1681 agccacgtcc tcaaccccga aacaggacaa agctcaggaa gccatcagac gccatacctg 
     1741 tgctgctcgc aattcctacc agcagctcaa cagaagtagg ccggcttcca tatcaaatct 
     1801 acccccacga gttactacct atcccgaagc tggaagaaaa gagtacaact gcaaacatga 
     1861 gcggcgctgt ttctcccgct ctgtggttcc cagtggttgc actggtcgtg tatttcttgt 
     1921 taacaaaagc tcgggaaatt ctagccaagc tagattggtg gtggacttct cacagttttc 
     1981 gaggggcaaa cggcgagtgc attttccaag atacttctcc ccaaacacag aagcacttag 
     2041 caggattttg ccccctcaca tgtggaggat ttctctggac ctcgctgagg ctttttacca 
     2101 tttgccttat catacttcta gcagtctgcg gctatctgtt tctgatggaa aaagggttta 
     2161 cctctttagg cgagcagcta tgggagttgg gctcagcccc tggaacctta ctctcttcac 
     2221 ttctatcatc gctgaaagga tcaggaaata tttttctatc cattgctttg cttacatgga 
     2281 tgacttcatc ttatctcacc ctaacccccg ctacctcatt gctgctgcta acggggttgt 
     2341 gggctactta caacaatatg gggtcaggat aaactttgac aaatctacac taacccccac 
     2401 cagacaaatt gtgtttatgg gacttcaaat aacacccaca cacatacatg tcaccaaaga 
     2461 aaagttccag aagcttcatg atttattaac ttcaatcaac accgacgtct tctatgattg 
     2521 gaaaattctt caaagatttg ctggacattt taatcagatt gttgctttct cattgtttgg 
     2581 gtcacatatt ctaggaccca tatatttagc tatcactaac aaagctgatt tttgttttac 
     2641 taaatcatat gtaactgacc tgagatatgt attgaaccat gtctatgatt tgagactcag 
     2701 ggcttccccc aaacacattg taccatctgt agcagctgac gctacactta cacatggggg 
     2761 aattgctact cgacagggag aggaaattca attgaccttt tctgagcaga ggccggtcca 
     2821 tgttcaggaa ttgttaattg ccctggtggc tcttctctgt tttgtaccga aagggttact 
     2881 gtctgactcg acatttgtgg tgcacaaaca acttcatact ttgccctatg cgttggctgc 
     2941 agtaggccat tatctcttaa gccgtgcaaa ggtcacctat gtacacacat cgcttaaccc 
     3001 tgctgaccct gtgtcacgcc tcctggccaa tcacagcgct ccacgctggc ctttacttgt 
     3061 acacacctcc ttggttaaac cactatatat accatggagc ctactccgtt ctccataatt 
     3121 acacacctcc ttcggagc 
//
LOCUS       IMDV        3136 bp    DNA   circular            28-MAR-2016
SOURCE      
  ORGANISM  
COMMENT     
            This file is created by Stefan Seitz
FEATURES             Location/Qualifiers
     misc_feature    1..12
                     
                     /label=DR1
     misc_feature    3121..3132
                     
                     /label=DR2
     CDS             258..788
                     
                     /label=Core
     CDS             661..2793
                     
                     /label=Pol
     misc_feature    2750..2762
                     
                     /label=dr2
     misc_feature    827..839
                     
                     /label=dr1
     CDS             107..376
                     
                     /label=ORF\Y
     CDS             1409..2023
                     
                     /label=S
     misc_feature    1172..1408
                     
                     /label=PreS
     misc_feature    661..1146
                     
                     /label=TP
     misc_feature    1441..2793
                     
                     /label=RT\/\RH
BASE COUNT      854 a       777 c       645 g       860 t 
ORIGIN
        1 agccaaattg gaccaatgcc aaggagtggc tcctagaata aaaactgcga cacagaacag 
       61 aacaacaagg gagtagccct gttattccat tggatcggaa tgtgttatgc ttccatccca 
      121 ctataaaggt ctgagactgc acccacacac tcagttttca agtagcagtc gttgtatatc 
      181 aactccttat aactatcctc tccttacttt tcacgacctt tcatggtgtg ccttaagagg 
      241 ctttgaggac ttggataatg agcgcccccg acccatttct ggaatttggt ctggaccaaa 
      301 ggcttataaa ccttttacct ctggattact ttccggcgtt gctgtcgctc gtgactttgc 
      361 tcgaagctct cctaggtgat caaattgatt cggccgttca ccactcactg caccatactg 
      421 cactgaggca aatcctagga tgctattaca gccatgtaaa atttcagaca tggcttaata 
      481 ccaatttgaa ccaagaagca caagcactgg tcagaggaga aatgcttgga gaaattaaca 
      541 gactccaaca attactctgg taccactggg cttctttaac attcggagat aatgcggtaa 
      601 aggattttgt gatctctttt gcaacatgga ttcagactcc agcggcatac agaccaccta 
      661 atgctccgct attatcaaga atgtctggag gctctcacgt gccccaaaca aggcgtggac 
      721 gttctccatc tcctagaaga cgcagcgcgt ctccaaaaca ccgttcaggc agcaggggat 
      781 ctaaccgtta attaccaagc tcttcatgct catggcacac taaaaggact ttatgaaaat 
      841 actgaagctg tgtttaaccc tgaatggatt atacctacat tccctcatat acatttatct 
      901 gaggacataa aggactatat accaaaccgc aaatggaaat tgatttttcc cgctaggctt 
      961 tatacaccag gagcgaagta cctgccgctt gacaaggcaa taaaagacaa gtacaaaggt 
     1021 tttgagactc aacacagatt gcaaagtgta ttgtatctat tggaacttta taataaagga 
     1081 attctatata aaagagaatc tgcacatctt tggtctttca ttggtactcc atactcctgg 
     1141 gaaaggacag tacagcttaa tcccgtgaaa gatggggtca cagggatctc gacaccctgg 
     1201 gtacctggca gagaccttcg ccgtggcgct gtcctcatct cctctcgggg cgttcttcca 
     1261 catgggcgga aagtacgggg gctggttcca gcaggcgccc gaggctccag tggaaacaac 
     1321 acctacgcag atggctccag tgaccacaac gggaccacaa ccacaaactc cactcctgcc 
     1381 tccaccaaag gtaatactac ctctaacaat gttgtccact atcttaactc tgtttcaagg 
     1441 attccccttc gtgttaccgg ggggctattt cttgtggaca agaatccaag agattctaca 
     1501 acgtgtcgac tggtggtgga cttctctcag ttcagcaggc tgcctaaccg ggtgcggtgg 
     1561 ccaaggtttg caaccccaaa cctttcctca ctcgcccacc tgctgcccag atcgttgtgc 
     1621 tgggtatccc tggatgtgtc tgcggcgttt tatcatatcc ctatgcaccc tgggtctgct 
     1681 cggcatactc ttgttgggat acgtggactc acaagggatg atctgcggat gctctcccct 
     1741 gatcaactgc acaggctccc agtcctctgg ccagtgttgc tgcacgagca ccagcaacga 
     1801 ttgccagaca tcaccttggg ctttaggaaa gctcctatgg gaattggcct tagtccattt 
     1861 ctcctggcta tcttttctgg gatcatctgt aactttcttc gttgctcatt cccacatctt 
     1921 ttgtcttttg cttacatgga tgatatggtc atcggggcca tcaatgatgt gcatctggca 
     1981 actggcgttg ccgctgtatg ctctctactg gtacacctcg gaatagtgat caacgagagc 
     2041 aaaaccaaat ggacaggtac tgaacttttc tttctcggat atcggattac gcattcggga 
     2101 attttcccgt ctcaggacaa acatgaaaaa cttttggatt tactcgagac attgagaacg 
     2161 gacaatcatt atgacatcaa ggtcatacag agactcactg gacatttagc tttcatggct 
     2221 ccattcacac agacaggtta ttgtttactt caacctctgt atcatgccat cactcaaggt 
     2281 aaagctttta tgttcaatgt gtactacaaa gaaatgttgt tatatttctt caccaggcta 
     2341 gtgcctgtac gtcctcatgt ttttgggttc ccccaagtat tttccgatgc tacacttaac 
     2401 actgttgcat gggttaatta tgatactcaa gaagtctttg cctcagacgt attgccacaa 
     2461 cctatacatg tgacagaatt gattgcagca tgctgtgcaa tccaggccac cggtgtgtct 
     2521 atcttgggtg tagacaatac tgtagtacaa cacaagaagt acaagaaata cccatggctg 
     2581 cttgcatgca tggctaacat tatcttaagg gaagtatcta tgctctatgt aaaatctgag 
     2641 cacaacccag ctgaccatcc ctccagggga ttacaaatgc tggccaaata tcctcctata 
     2701 tatccttaca agtttgtgga caaatcccac atctctctaa gacgaaaaag actttatgaa 
     2761 aaaccccacg ttgcaacaat ggtaaagttt cagtaataaa agtaaaatct ggcacaaagc 
     2821 cgaatctggc aaaatgccaa taaatatttt tctctccagc actttaacaa aaagtttgga 
     2881 tgattgccaa aatataatga gcatttttga tctggcacgg tgccaacaac tcaattaatc 
     2941 atatggcgca acttatttaa ttatggcaca ttgccaacaa aatacaaagt tgcttctcat 
     3001 caacacggct tacttggctc attgccaagt tattttttga attggcatga agccaatttt 
     3061 tcgctcgctg cgctcgcata gtagctgccg ggggagcccc tccctcacac tttggatcaa 
     3121 agccaaattg gatcat 
//
LOCUS       KNDV-Lg     2779 bp    DNA   circular            28-MAR-2016
SOURCE      
  ORGANISM  
COMMENT     
            This file is created by Stefan Seitz
FEATURES             Location/Qualifiers
     misc_feature    16..18
                     
                     /label=DR1\partial
     misc_feature    2628..2645
                     
                     /label=DR2
     CDS             108..299
                     
                     /label=smORF1
     CDS             292..558
                     
                     /label=smORF2
     CDS             566..1108
                     
                     /label=Core
     CDS             876..2714
                     
                     /label=Pol
     CDS             2443..2688
                     
                     /label=smORF3
     misc_feature    876..1415
                     
                     /label=TP
     misc_feature    1443..2714
                     
                     /label=RT\/\RH
BASE COUNT     1015 a       503 c       548 g       689 t        24 others
ORIGIN
        1 nnnnnnnnnn nnnnnctcgt tccgagtcat ggtctgtgtc cgtgtctgat tttccacgtc 
       61 taacccagca agggtttcga agttgggatt tattctctgt atcaggcatg tcgtaccaac 
      121 caggatcact tttcaagcaa gataaagaaa agaaggaaaa aaagaaagaa gaaaaaccaa 
      181 agccgcctta caaaccacct ccaacatacg cagagtggaa tcttggatat actgaagaag 
      241 agctggaagg tttcaagaaa gaattcattc aaaatttgaa gaacattcaa gatgggaaat 
      301 agtgctcaca aagaaactga ggtaaaagga aatcaaataa atatcctaac tttggacaat 
      361 attactcaaa gtcaaaatca aatcttctgg ctggttataa taataattgt gctcataata 
      421 atagtaaaac tgtggcagtg gtttaaacat tggaaagata ctgaacacca tctagagcaa 
      481 aggtcattgc ttagaacggt atccaagcag ttgctaacga gcacacccag ccaagacagg 
      541 ttttaccaga ttcaatgcta acaacatggc ggcaatagaa caagtaaaag gcctcagagg 
      601 ctataaagaa gttttacctc ctcaaccttc agtaccagct cctgatattt gttgcagaaa 
      661 aggaagagaa atattaacgg agcacaaaga acatgctcca tggctaactg agttagcaat 
      721 gagaattgac tcttgtgagc aacacagagc acttcaccaa acagtaccag gaggccaagt 
      781 tgcagggtca ccaggtcatg taattcagca acaacttgca gaatggatta acaaagaagc 
      841 tcaacagatt tggggaatgg taatgagaca tttctatgga taccaaccca ctgttgacta 
      901 cattaaaaag atacaaatgt ggcaagatac tcctcaagca tatagagggg acatgccaaa 
      961 gccccctcca ttcagatcag aatatactaa gaggggtaga aaacctttta aagacaagtt 
     1021 caccaagaag aaaggaggac gatcatcatc tggaaataac tcatcaggtt caagaaacag 
     1081 gaggaatcta cgaggtcaaa gaccccagtg atttcaaccc ggactggaaa atacctgaaa 
     1141 taacagaaat tcatctgaaa gaatccattt ttgactttat acctaaaaga ctaaaaaagg 
     1201 taatataccc ggccagagta tggcatggaa aagaacaatt tcagatgaaa caaaagaatc 
     1261 aaggagttgc accccactac aatcaagacc ccaggcatat tggagtggtg aaaagatatt 
     1321 ttgagacttt atataaagcc ggaattctgt acaaaagggc tcacagaaac aaatggttga 
     1381 ttcatgagtc ctgccagctt tttccttggg aaagaagaag tggggtaaga acaaaaggtc 
     1441 aaatcagaaa cagatgtcat ggtcatgcat tttgtgtaag aaaaaatgtt aatgataaca 
     1501 ataatgcaag attagttgtt gacatgtcat ctcattcaag aataatgaaa aagcaaaaga 
     1561 taaaactacc aaaatattac actctatcca taaaaacttt acaatggata attaggccca 
     1621 acatgtggca tatgtcaata gatttaaaaa atgcatttta ttcatttcct atacatccag 
     1681 aatctgctgt tcatttaact atttcagaca ctgaaaatgt ttttggcttc agaaaacttc 
     1741 ccatgggtca ttggataagc ccttggatac ttcaaattgt gacagcaaac attgccaaat 
     1801 gggcaagaga aacttttaaa ataggagttt atgcttacat ggatgatttc atagtatcac 
     1861 ataaacatcc caaaattgtc aaaagagtga caaaagccat aattgaaaaa atgaaaagca 
     1921 caggaattca attaaacatt gacaaatcaa cacctgaacc cacaagagct gtccatttct 
     1981 tgggggtaaa aattgatcaa gatggtattt atcctcagga caagcattgg aaaagaagta 
     2041 aaaatttgat tgaacaaata aaaggaaaaa gaatagactt caaaattcta caaaaattct 
     2101 taggccagtt aaattggact tcaccattta cgccatgtaa aaatgctcca ctcttaccat 
     2161 tatacaaaag agcatcaaaa gagtggacaa caaaaattcc tgatgatcat atggaattaa 
     2221 tagaggcaaa ctggtcagaa atcacaaaaa taaaattttt acataaaaat actagggtgt 
     2281 caaaggtggc ggttgatgcg tgcgatgatg gtatcggtgt tttttccaaa gaagggtggt 
     2341 accatgtacc agtatcacat tctttgcaca ttaatcataa agagcttttg gcaatgcttc 
     2401 atggaataag ggttgcacaa catgtttttg tagacaacgc ctatgtttat tatggaaagt 
     2461 attcattatg tggggtgtgg gtacattctg tggttaacct tctcacgaaa gggtgtgtat 
     2521 ttcaatggat tccttccaaa tccaacccag ctgatgggcc gtccagggga tatccgccta 
     2581 cttgtcgaca actaccaatc agacacatgg ccacgcccac acggcgcgat ttcatcacta 
     2641 agctcctggc caaccacgcc caaagggggt tggaatcatg caaatgtata agatttaggg 
     2701 gtgatgttca tgaataatgt atttggggca tgtgttacag tataaaagtg tgtgtaacaa 
     2761 taaagtggag nnnnnnnnn 
//
LOCUS       KNDV-Lp-1    2887 bp    DNA   circular            28-MAR-2016
SOURCE      
  ORGANISM  
COMMENT     
            This file is created by Stefan Seitz
FEATURES             Location/Qualifiers
     misc_feature    1..14
                     
                     /label=DR1
     misc_feature    2732..2745
                     
                     /label=DR2
     misc_feature    131..143
                     
                     /label=dr1
     misc_feature    325..337
                     
                     /label=dr2
     CDS             96..296
                     
                     /label=smORF1
     CDS             306..584
                     
                     /label=smORF2
     CDS             657..1208
                     
                     /label=Core
     CDS             988..2802
                     
                     /label=Pol
     CDS             2594..2761
                     
                     /label=smORF3
     misc_feature    988..1530
                     
                     /label=TP
     misc_feature    1552..2802
                     
                     /label=RT\/\RH
BASE COUNT      983 a       544 c       592 g       768 t 
ORIGIN
        1 aactcaacaa gctcgtcact agtgtgtgtg tccagtttat acgttcttaa gtgggtcccc 
       61 cacttcgacg ttggcctgaa tggtcttagc tggacatgga taggagacag attgacaagt 
      121 tcaacaaaga agaagaaaga aaaataaaag aagaattgag gaacccatct aaaccacttc 
      181 ccggcggaaa gactgaccct caagcggcag ctgcagcagt tgaagactca agagatcttg 
      241 acaaagcaaa gaaatattct gataagtatc tggaacatct gcaaaagctg aggaaataat 
      301 tcaagatggg taaccacgtt tcacagaaga aagaaaactc cggaacacaa gtcaacgttg 
      361 gactgataaa tggtgatata ataactcaaa atcaaaatca gattcttatt ctgttgggtg 
      421 ttattttact gctggtttta atgataaagc tatttcagtg ctatactcat tggcaaaact 
      481 ccaagaaaca cctacacgcc cgttaccata ggcaactgct tggataccaa atggtaacta 
      541 gggaccgccc tcaactgcct agggcggaga gtgtacaggt ggcttaaaac cagtttaaac 
      601 cggtttttgg tttcggcaac acccagtttc ggtccaaaaa tagactcaaa aacaagatgg 
      661 atctgttgag acaacgccct ggattccatg atgagaggcc tcatactgat cacactccga 
      721 actctgatat tgttttaaaa atggcaagag acattttaaa acagcaaaaa ggtccaccaa 
      781 aatcatggga atacaggatg gcaaaagcca ttgaagaatt ggagaagcat actgtaattg 
      841 ctcatcttca cagaacatta atatttccaa atggatgggc aaaccaaaat cctatagctg 
      901 attttgtggc agattgcaac aaaacagcag tggagtcagg agaattggtg aactgtgaac 
      961 tttggcatat gatcctgacc caccatcatg gtcctcagca agttgctgac tacttacaaa 
     1021 acctcagact atgggaggca actcctcagg cgattagggg gcaacctcca caaaggccac 
     1081 ccatcagacc tcaagataat aagaagatgg gaagaggtgg cttcagaggt cgaggtcgtg 
     1141 gaagacaaag gtcatcatca cggggaagaa gtggttcacg atctcccggg cctcgcaggc 
     1201 ctgtacagta agattgaacc gtcagatttc aaccctgact ggactgtacc tgaaataccg 
     1261 gacattcatt tgaagcctag tattgaaaag tttgtaggcc acaagtggtt taaaaagatt 
     1321 tatcctttaa gggtatggac tggtaaccat tatgtgaaaa ctaagccaat aactaaggca 
     1381 gtggcgggac attatgataa tgacccccga cacattttag tggtaaacag gtatttggaa 
     1441 acacttttca ctgctggtgt gctatacaaa agaaagaatg cacatgaatg ggaactcagt 
     1501 gaaaatgtga aaagatttga ttgggaacaa aacctaaaaa ttaactctag aatcagaaaa 
     1561 agagtatcag gtcatgtctt ctgtgtaagg aaaaatgtca atgataatca aagttctcga 
     1621 ttggttgtag acatgtctgc tcattcaagg tttatgaaag aaaagaaaat accatttcca 
     1681 aaatatatgt cggtaaattt ggaaaattta aagtcctgtt taagaaaaaa catgtggtat 
     1741 atgggacttg acctgaaggc cgcattttac tcttttccag ttcatccaga agctgcatct 
     1801 aaattaacaa tttctgacac aaaccaaata tatggtttta gaaaactacc tatgggccat 
     1861 tggatttcac catttgtttt atcagtaact actgcaaaat tggcaaaatt ctttagagaa 
     1921 aaatatagag tcaccatctt ggcctatgct gatgacttta tcatagccca taaacatcca 
     1981 aaagtggtaa aaagagtaac aaaagcaata ataaaggata tgcagcttac aggtttggtg 
     2041 tttaacattg acaaatcaac accagaacct acaaaaacca taaactttct gggggcaaac 
     2101 atttcggaaa aaggcataac agctcaagat aaacataaaa agaaggcaat tgaattattg 
     2161 gacactatat cctcaaaaca tattgatttt aagattttac aaagagcaat tggacaattt 
     2221 aactattgcc tccagtactg tccaacgaaa cataagccca ttttaccatt atataaaagg 
     2281 gctcatcggg agtggtccac cactatccct cctgaaatct taaaatcagt acgaaaagat 
     2341 attctatatt ctcctcctat caagtttaag gcttataaat caaagcatgt ttttgttgat 
     2401 gcatgtgatt atggtggagg gattttaaca aaaggttatt ttaaatatgt gcctttacgt 
     2461 gaagagttgc caattcatgt aaaagaacta tttatggcaa tgtatggtgc ggtgtttgga 
     2521 aatattattc atactgattc aaggtttgtg tatcatcaaa agtatatgac tttacctaag 
     2581 attttgattg aaaatgctgt atttttattg tctgataaac acgtggattg ggtgccaacg 
     2641 tcgaagaacc ctgctgatcc agtgtcacgt ggattccgcc cactcacgtg ggctccgtca 
     2701 agatactggt acacacccac acgtcgtggt caactcaaca agctcctgtc caatcattgt 
     2761 atgacacatt atagaaaagg tgtggtttct tatgtaatct catgaatatt catacttatg 
     2821 taaccaactg gtgactgggc ggggacaatg attgtatata ttgtggtgtc acaataaaga 
     2881 acgtcag 
//
LOCUS       KNDV-Lp-2   3039 bp    DNA   circular            28-MAR-2016
SOURCE      
  ORGANISM  
COMMENT     
            This file is created by Stefan Seitz
FEATURES             Location/Qualifiers
     CDS             461..694
                     
                     /label=smORF2
     CDS             69..458
                     
                     /label=smORF1
     CDS             694..1341
                     
                     /label=Core
     CDS             1079..2935
                     
                     /label=Pol
     CDS             2511..2720
                     
                     /label=smORF3
     CDS             1164..1415
                     
                     /label=smORF4
     misc_feature    1079..1651
                     
                     /label=TP
     misc_feature    1673..2935
                     
                     /label=RT\/\RH
BASE COUNT      880 a       626 c       643 g       830 t        60 others
ORIGIN
        1 nnnnngtctc attgatatag cacccagaca tttttcctct tcggaggggt tgtagctttt 
       61 tgctggctat gtctacgaaa cctaccatca ctttaccaaa gaaagaagat acgacaagag 
      121 tctcggcctc agggtctaca gcctcagggt catcgtctaa ggaccattcg ccgcctgtcc 
      181 ggagaagacc agttcttacc tggggcgatc ccacctccac catcactgaa cctcaaccta 
      241 acaccggatc caaatatcgg gtcaaacagg tgattatcac attcgatcct caaggggacc 
      301 catccgaagt agaggttcgt ttttccggac aacgtttcgg gagagaagnn nnnacaagac 
      361 caccatctgt gtggagagac actgattgga ttcaatctat gaagagagac tttgtgagaa 
      421 aagaaggtca agctcagaat ttggagatgt tttatgaata atgggtcaaa aacaaagtgc 
      481 cgagnnnnnn nnnnnnncta gtgtccaact aggtctggtc aattccctgg gggatttatc 
      541 tcaatcacag aatcaagttt ggtttatggt tctgattatt atatttttac ttctcggcat 
      601 aaaagtttgg atgtgctata agcattggca agataagacc agacagtaca aaaacgtaat 
      661 ttacggcaga caaagactag ccacaattga agcatgaata tattgaccca acgacccggc 
      721 tataagccgg tattgctgcc aagaacatat actcctgatc cggcagtatg tgcagcagca 
      781 gccgtccgac acctagaaag acttgagggg cctccaaaac ctattgacca ttctatcgct 
      841 caacatcact cgcatatgga acatttgagt gcgataaaat taagagtgga acaactaaaa 
      901 ggatggccta atcctgctga tttaacagga tgggcaaata ctccacaaga tgttgccgac 
      961 tggatttacg gctatgttga ccaggtcagg attatcggaa aagatatatg cggacactgt 
     1021 gatactcaag gttgggaaca tgcccgtacc gtttggacgt tagttcaagc acagaaatat 
     1081 ggatggacac aaattaaaga cgtatctaca aagcacgaag aatggttgct taatccgcaa 
     1141 aatattaggg gagacccccc gcaatggcca cctcctgcaa ctcagcgatc aacgttttct 
     1201 caatctacaa tggctccacc tttccgagga cgcggaggag gaggcttccg cggcagggct 
     1261 cgcggccgtg gccgcggcag aggccgcggg agaggatccg gcccatcatc ttggtccagt 
     1321 acaaggtcgc tatcgtcaaa ctaatacttt tacttttaat ccggactggg tttttaaacc 
     1381 ccatcctttt ttacacgcaa aggaattacc atttttgacg ctgcgggaaa aacgatgtgt 
     1441 tttccccgcg agactttggt taacgagcag tggatatcag aaaggacttt cagaagccat 
     1501 ttccaacagg tatccgggtt tcgaagaaga tcatcggcta aaagtaaaag aatatttaca 
     1561 ggacatgtat gaaaaaggta ttttgtattt acgagctggc aattacaaat ggactatggc 
     1621 tccaggaatt acacggttcc cttgggaaag gaacttagta tcccatcgac gcattgagcg 
     1681 cagggtgaat ggacatatat tccttgttaa taaatcagag aaagatttaa ctagaagtcg 
     1741 gctaattgtc gacctgtcgn nnnnnnnnnn nnntttaaaa caaaaaggta agaagcctcc 
     1801 aaaatattgg atgcctgatg taaaattttt agaacaggca gttcatacca attnnnnnnn 
     1861 nttgagttta gatttagagg cagcctttta tcaattcccc ttacaccccg aatcagcata 
     1921 tttatgtaaa atatctgacg gtacacgtgt atttgggttc agagctcttc ctatgggcag 
     1981 ttttctttcc ccttacgttt taagttttat aacagcaaga ttggcaaaat gggcaagggt 
     2041 aaaatatcat ataaatgttt gggcatatat ggacgatata atcatgtggc ataaaaaccc 
     2101 aaaaattctg tggagaaaaa ctcaacatat attaaaacag ctaaaggctt ggggcctagc 
     2161 tataaattta gataaaagta ctccacaacc gattcgaagc ataacattcc tgggnnnnnn 
     2221 nnnnggaaac tctattacat tatcaacact tcacaaagag aaattatccc agatgttatg 
     2281 tcctttaaga acttttgata ataaagtggg tgagtgtact ctgggtttcc tgaactggtg 
     2341 ttcgcaattt ttgattatac cgcaaacaat gtattttaag gaatggtaca aggttttacc 
     2401 ctatcaacta agtttcagac cttcaactac tagttggaag atttatgaaa aagtcatttc 
     2461 tactgttatt cctattgttt tacgaaaacc tagccgcacg ctaacatgtc atgctattgc 
     2521 agttgatgct tctttacacg ggattgctgg ggtatctccg cgtaccggtt tggtttttta 
     2581 ttacccagtt tttggtgaat ggcctattca tgtttttgaa actttggccg ctattatggc 
     2641 tgttttatat ggttttaagt gtatctactc ggactctatg tacgtatgcc acaaaaaatt 
     2701 taatatgctt ccgtttcctc taagtgttct agcacacgtg atgttacgca acattaccat 
     2761 taagtatgtg tcatcgaaac ggaatcctgc agacgcaccc tctcgaggtt tcggggtgga 
     2821 gtttctacac atcatctcca ccaatcaacg agacacacgg cgtaccagac tctctcagca 
     2881 ctgggcgttt attgcacaac aactgaacca cgcccctagt atcacttggg aacaataagt 
     2941 ttcggggcgg gtttttcttt agaactaatg aattatgtat ctaggacaac ttttgggtgt 
     3001 gtgtttctgc tatatattgg tgtaaacaat aaacnnnnn 
//
LOCUS       RNDV        3038 bp    DNA   circular            28-MAR-2016
COMMENT     This file is created by Stefan Seitz
FEATURES             Location/Qualifiers
     CDS             756..1310
                     
                     /label=Core
     misc_feature    2888..2900
                     
                     /label=DR2
     misc_feature    1..13
                     
                     /label=DR1
     CDS             1066..2967
                     
                     /label=Pol
     misc_feature    1066..1638
                     
                     /label=TP
     misc_feature    1669..2967
                     
                     /label=RT\/\RH
     CDS             97..339
                     
                     /label=smORF1
     CDS             345..686
                     
                     /label=smORF2
     CDS             2759..2935
                     
                     /label=smORF3
BASE COUNT     1134 a       564 c       590 g       750 t 
ORIGIN
        1 acatcaccaa gctctacgag tcgtacttcg gataacgccc tggtttacca cgttaacttt 
       61 gatgttggat ttacctgtac tggggactat attggaatgt acatatctgt ttggacaagg 
      121 gcctacctga atatattggt gggactgaac cacgaggatc tagataagaa attggacgaa 
      181 ctacatgcac aagggataaa attcagccca gcagaagaac gtctaattga ggacctcaga 
      241 attaaagtaa gaaaagaagc tgaagaagca ataagaaaag aagaacagtt taaagggtgg 
      301 aaaccaccag agataaaaga acctgaagta gatgaattat aatcatgggt aatcatgcat 
      361 cagaacatgt gcaaggaact cagataaata tactatcagg aataagccaa acacaaggac 
      421 aaatatttta tatggttgta ataatacttg ttggcattgt aatactaaaa ctgtggttgt 
      481 gctacaagca tcacaaatat attcaaacaa agaaagaaac tagatataat caacaatatc 
      541 aaggtcaaca atttgacaga ggcctagaaa ggttacaaac agtaattgta acagcgcctc 
      601 atcatggcct accacaattg acacgtggtc agacatttga ggaaccgaga ctaagtgaag 
      661 tccagccaag aaggaactca ctggactaaa ggtcaacttc ctcaaatggt atccaagcag 
      721 ttgctaacca aaaaggagaa gtgaaagaaa taaaaatggc ggctgtcccg ccactaacag 
      781 actctccatc cacaatagca aagcaacaaa taaaaggata caaagactta agaatgccaa 
      841 gatgtgcatg cccaaaacca agaaaagtat tagatcatat gaagatgata ataaaagaac 
      901 aaaaggaact acatccatgg acatctgact ttgtacacac aggagacaga cttcagtgtt 
      961 acattgaaca atttgataca agcacaggta cagcaagagc tacctggaaa gaatgggcca 
     1021 cattagtgag tcaagtggga tggtataagt gctgtttatg gtactatgga ggaaggcaga 
     1081 ttgaggacta tgttcgacgc ctgctcctat gggaagatac tcctgaaaca tttagaggag 
     1141 aacccccaaa accaccacca ctcaaagacc atagccagga tcgtggcaga aagcatttta 
     1201 aaggagactt caaaggaaaa tcctttaaaa aatggagaca accatcaagg tcaccctcca 
     1261 gatccaagtc ccgttctcca tcacctgggc gacgatctgc tagggctcta tgaaaaaata 
     1321 gaacattgta aattcaacaa agagtggatt atacctgaat ttgaggacat tcacctcgaa 
     1381 gaaggatatt tcaaggcaac agactctgag gatttacaaa aatgggccta cccattaaga 
     1441 atatggcacg gtaaacatca actaccggta aaacacctgg acaaaggtgt tgcaccacac 
     1501 tatgaaagca atcctgacca catagtgaag gtaaagcagt acatggacag cttatataaa 
     1561 gccggaatac tgtacaagag gaaatctcga aatgttttcg aggtggattc gaaggtccag 
     1621 ttatttcctt gggaaagaaa taaccacagg ataaaggtaa aaggacaaat caagaacagg 
     1681 tgtcatggac acagtttttg tgtggacaaa aattcaaatg atagtgaatc atgtagattg 
     1741 gtagtagaca tgtctgggtc atcgagattg atgaaagccc agcatataaa aatgccaaaa 
     1801 tattttacac catcattatc aacattgtta acactgttta aaccaaattt gtggtatatg 
     1861 tcattagatc tgaaatcagc gttttactca ttccctgtgc atccagaatc agctgtacat 
     1921 ctgttaatat ctgatacaaa aaatgtatac ggttttagaa aattacctat gggacattgg 
     1981 atatcaccat ttgtattaca aatgtataca gcaagattat gtacctacat aagaaagaaa 
     2041 tataaaataa gagcatatgc atacatggat gacattatgc tggcacacaa acatccaaaa 
     2101 atactaagaa gagtaaccaa attaatatca aaatatatca acaaatttgg attaagactt 
     2161 aatgttgata aatcaacacc tgaaccagtc agggaagcaa aatttatagg tgtattacta 
     2221 caaaaaggtg gaatagctcc acagcgccac cattgggaaa ggtcacaaaa ggtactacaa 
     2281 ctaatcaaaa atatacattt tgattttaaa atcctacaaa aggtaactgg acaattaaac 
     2341 tggacctctc cattcacacc tgggggtctt gcccccctac tccccttata caaaagggct 
     2401 tccaaagaat ggtcaaccaa aatacctgat gatatgtata atctgatcga ggccaactgg 
     2461 tctaaaccta ttaatctaca ttataacacc aaaaaaatat gcaaaaacaa atgctatgct 
     2521 gatgcctcgc tcacccatat agggttggta tatactgatc atcaatatga ttctatagaa 
     2581 ttcaaacaat gtcataatca atgtcatatt aatcataaag aattaattgc agcaatatat 
     2641 gcagctgata caagcaaatg tgtgattact gattcatctt atgtgtatta taagaaattt 
     2701 tacaaaaatt tttcacctat attggtgaat atattgcaat ttatatttaa atctgctgat 
     2761 gtgtattgga tttcaacgtt gcacaatcct gctgacgcac catccaggaa tcgaccgcct 
     2821 gatcgtcggg cgtggtcgag agccgcaagt cacgtgcatg ggcgttaccc tcgtacacgt 
     2881 cgggattaca tcaccaagct gctgtacaat catcaacaat gctttgacgc atgcgtaaaa 
     2941 tgggaaaaag gggatgttcc taacatgtaa tgaataatat gtaaatgaga tgattgtgtt 
     3001 gtactatata atgaatgtac aaataaaagt gggttaga 
//
LOCUS       SkHBV   3505 bp    DNA   circular            28-MAR-2016
SOURCE      
  ORGANISM  
COMMENT     
            This file is created by Stefan Seitz
FEATURES             Location/Qualifiers
     misc_feature    1..12
                     
                     /label=DR1
     misc_feature    3442..3453
                     
                     /label=DR2
     CDS             117..1121
                     
                     /label=Core
     CDS             862..23
                     
                     /label=Pol
     CDS             2243..2758
                     
                     /label=S
     misc_feature    862..1467
                     
                     /label=TP
     misc_feature    2275..23
                     
                     /label=RT\/\RH
     misc_feature    1421..2242
                     
                     /label=PreS
BASE COUNT      907 a       966 c       798 g       834 t 
ORIGIN
        1 tacacccctc tcttcgagag cactgaggaa gtatacttac gtcgtatgca agctgtgggt 
       61 atgtacccgt gcttctttgc ttatcagagt tgtgattatt ctctcttttg tagagcatgt 
      121 atagctatag attaaaccta gcattagaaa cagtaaagac tctccctgat gatttctttc 
      181 ctacatctac cattctattg caacttgcgt gggacgcact gcatgacaaa ttggagcaag 
      241 cagcagacct agaactccgg gaggttcaca tcagacaagc gtctgaaagc tttcagaccc 
      301 tggtctcact ttctcctctc caagcagtgt cacaggggct agcaaaggac gccgatgcct 
      361 gggctctgca ccgctatcgt gggcagtttc cagcagcagt cctagctgca gcgcaaggga 
      421 tcccaggtac cccaagggga agactgaccc cagcttcgtc catttccttt gactctcaag 
      481 tccactctcg ctccgaaacc ccggcccaag catttgatcc tgcacaggct caggcagggg 
      541 ctagggttag gaaaccttgg ccaacaggct ggccgacccc attagcattc gatgcttttt 
      601 cgggaaggcc agacgagaca tggtacttga tgggttataa ccacatagca gggtaccttc 
      661 attcggaaag aatcacacca ggtgaaccca cattggaact caacgcattc gatcgttcct 
      721 ttgtgatgcc agagagtctg gtgttaggca gaacacttgc atttgtagct aactccctgg 
      781 cctctctttt gaaccaccat aagaggatcc tctggtttca tctccaagtt ctcctgtggg 
      841 gtgaagcacc attgtgcgag tatgtggcgc gccttagggt atggatcaca actcccccaa 
      901 cgtaccgcgg ggcaaatgct cccatacttg aggcagcgtt tacgccggtc agagctaagc 
      961 ctaccaccac agcggtacgc agttcaagta ctcagagaac tggaagatct cgcagacgat 
     1021 ccagggccaa caattataaa tctcagaaga tatacgtgtc cacctctaga aagtctccct 
     1081 ccccacaagg gaggtccaag tccaaatccc ctaagagaca ctagacatag gataggaaat 
     1141 ctcgcgggat tgtatcaaaa ccccatagac acgtacaacc ccgagtggaa aattccggtg 
     1201 attcctaaca cgagattgga cgaacacata cccaatgacc taccacacag ggcgtggcct 
     1261 ctgatactac cggctaggtt ttggccaaaa aggattaagt atcggccact cgcggatgca 
     1321 gtcaccccca agtatccgca ggatcaagac gcccaccaag tgaaggtcaa acaatatctt 
     1381 ctagaacttt ataaggtagg ggtgctatac aagagagaaa atgctcacac cttttctttt 
     1441 tatgataagc cttattcttg ggaacattcc tcagtacgtc atggaaccag taggaagcta 
     1501 tcaagaggcc gccgccgacg gggctctcag aatcatagcc agaatctaca agttcctgga 
     1561 aggaccaccc caacatgtcc gcacgtacca agaacaactg ataagagcca aaagattgtt 
     1621 cccaaacccc cagaaattcc tagccccagc cttcgtccgg catggatggc aactgcagcg 
     1681 tccggagtac gcaaacagtt gcttccgcct gggccacttc gaatcctgga ctcccgggga 
     1741 tctgggatgc gtatcgggat ggggaggaat attcggggag ctggacagtt ggtgcagcaa 
     1801 agaaatgtcc caggtcaccg actgggacaa actagaactg gcattcaggc tcaacatgga 
     1861 gatctggaac tactgggcgt ggcttcgatg cgttgggaag cacgcaggcc aggtagtcga 
     1921 ccgcctgatc tcaaccaacg ccgtgaacgc ctcaatgctc gcacccaggg tggaaagagt 
     1981 gttgccacgt cgcaacatta caaaggccat atatccgccc atgaacaacc agccaaccag 
     2041 agaacaccaa agactgcagg aagcaatacg cagcaaccaa tccgcaccag acaacggaac 
     2101 gtgggtgtgg actaccgtag aaggagaagt gataagcgtc ccgtttccag tcattccaca 
     2161 aagcttcccg agtgcgacgc tggctccttc cttcacaaaa ccagacgcac cactagctac 
     2221 tcggcctcca ccaactcaga agatggcaga agactctgtc acgtccgtgc tcgggtacct 
     2281 actcgtgtta ctggtaggtg ttttctcgtt cacaaaaatg cgagagatac tgagaaagct 
     2341 agactggtgg tggacttctc tcaattttca aggggaccaa atcgagtgcg ctttccaaaa 
     2401 tactggtccc caaaccacca gacactacgc cgggtcttgc cccgtgacat gtcccggatt 
     2461 tctttggact tgtcttcggc attttatcat attcctcatc atcctgagtc tgccgctcgc 
     2521 cttcttgtat ctgacgggga atcagtttat gccttccgca agtgccctat gggggttggt 
     2581 ctcagcccct tcaaccttac tatcttctct aacatcctcg caagccacat tcgtaggcat 
     2641 ttcaatgtac actgctttgc ttatatggat gacttcgtcc tctcccatcc tgaccctcgg 
     2701 cacctacgtt caaccactag tgctgttgtt gattggctac aaagctatgg gatcatcata 
     2761 aatgtggaca aatctacacc tgaaccagcg agggacatca gatatcttgg acttatgatc 
     2821 tcggaccggc tcatgaccat cccttcgtcc tacaagcaag atttgttgga ctctctaaaa 
     2881 gacattgatc ctactgtatt ctatgatttc aaatgtatat ctagattggt gggtaaatgt 
     2941 tcttacatgg cagggttcac tccctataaa tggagtatcc tgcagccttt gtacacggcc 
     3001 cttcaagcga agggggacgt gcgctttagc aaactatatc tcaagcacct gcagagtttt 
     3061 gtgagatcgg ccataccact cacaatcact aaacgcttta agcagcctgt ccctactatt 
     3121 gctgttgatg cttctcttac ccatgggggg atagttgacc ttcgcactaa tcaatactta 
     3181 atcttaccct tcagtaaaca aagggccata cacgtacaag aactattgat tgctctctgt 
     3241 gctcagctaa tgttgcaacc ccacgggtta atcagtgact cgatgtttgt gctgcatagg 
     3301 cagtatggca ctctcaccta ccctttagca ctggttgcga cagaacaatt ggcaaaccgc 
     3361 cccgcatact acgtggcctc tgataacaat cctgctgatg caccttctcg gggagtacct 
     3421 ccctctctcg aagcaacgtc atacacccct ctcataaaaa ggccgtttgt gcccaaggcc 
     3481 gtttgtgccc aagagccttt aagat 
//
LOCUS       SLHBV-1   3161 bp    DNA   circular            28-MAR-2016
SOURCE      
  ORGANISM  
COMMENT     
            This file is created by Stefan Seitz
FEATURES             Location/Qualifiers
     misc_feature    3102..3115
                     
                     /label=DR2
     misc_feature    1..14
                     
                     /label=DR1
     CDS             99..857
                     
                     /label=Core
     CDS             655..3156
                     
                     /label=Pol
     CDS             1889..2407
                     
                     /label=S
     misc_feature    1133..1888
                     
                     /label=PreS
     misc_feature    655..1206
                     
                     /label=TP
     misc_feature    1930..3156
                     
                     /label=RT\/\RH
BASE COUNT      869 a       755 c       709 g       828 t 
ORIGIN
        1 ttacacacct cttgccagag cacacaggtc agtaagctta cagaaccatt tggagtttcc 
       61 tttgggatgt attgtctgta tgttcttgat taaatgtaat ggatgtcaga gtaaaatctg 
      121 ctttgcaaaa tgttcaagac ttgcctgatg atttctttct ttctggggat tctttattag 
      181 atttctgtag aaccgctgcg gcagattatt gggacaaccc agcggataat tccttctttg 
      241 tagcacagtc taggactttg tatgactttc tgatttttct cagagagcac cccgtaattt 
      301 ggcagagtag ttatcgggct ttccagcttg tcttcgatac gcaattcccc caagagcaat 
      361 gggccgcagc aagagaccta cacattgatt tctcagccga ttcaagtttg gattcccaat 
      421 tgtcctcggt ggcagcccct gggctgttta ctggccccgc tgacgctggg gtgttgtggg 
      481 cacttgggga aaaatgcagg atgatggctg tgacaatcaa tcagtatgtc agaatgttgc 
      541 agaaacagct gtggtattat gtgatgtgca tcacatgggg agagagagcc gttgataact 
      601 atttagccaa actgcagttg tggattcaca ctgcacctga ttataggggt gcccatgctc 
      661 caacaattga gcaagtcact gtccctgaga gagttacagt ccagacaacc ggaccaagtg 
      721 ctacaccttc tagaagcggt agtagacaag ggagatctag aaagaagaag ggaaactttt 
      781 actaccgaaa aaccgtgcgg ggttttggga aaagtccgcc aaggcgtcga tccaaatccc 
      841 caaaccaaca gaagtcctag tgagcacgca ctaggccgat tgcaggggct ctaccacaac 
      901 aatgactcgc ccctcaatcc agaatggaaa atcccagact tttctggtat ccatttaaaa 
      961 cctgaaatca ctgtagactt agcagatagg aggtggcgtt acatataccc aatcaggttt 
     1021 tggcctgggg aggttcgcta ccgttctaaa gctaagggag tcagcccaaa atacccagaa 
     1081 gaagaaattc atagtcagct agttggtgac tatttgcaaa gcttgtatag aaatggcatc 
     1141 ctttacaaaa gggaatctcg gcatgttctg tctgcttatg atactgagtc ctatttgtgg 
     1201 gagcgagtcc ttccaatgga ccctgcgcag taccaacaga gcaaggagac aagctcattc 
     1261 catggcggac cttcgcgcag agggagcaga attgctgcta aagaaactca tgtcttcaat 
     1321 agcaggaaat cagaggggaa cccccctcag tccggaaaga ttaatggact tgctgagaga 
     1381 tcccaatcat tttctgcaat ggtaccaaac cctagaaaaa agagacaaac aagctctagg 
     1441 gtggatggtg aaacactaca acatgactgg cgtggacgtg atggaaaaag tcctacttcg 
     1501 agggtgggac ggagagtggg catgtctgca cagatgcctc aacttcctgg accacgatca 
     1561 cgcggtcaac atcaaccaac cgccggaggg aacaccccca gggtgtacct acacggactg 
     1621 gacagaaccc ggttggtcag accagtcaga gaccaggcta cacgaaccag tgtacccagt 
     1681 gagctgcatg agagaaagaa ggcgtatccc ggcagtaagg aaaaagcagg ttcccgtccg 
     1741 gaaaccaacc agaccaacac ctgcaactcc tacatttccc ggcacgccga ctccgcagcc 
     1801 agacactttg aacgactcaa ccgaggcacc gacagaggca cctcaaccgg taaggaaaac 
     1861 cgagacacct caaccggaga gtcagaacat ggcgacaaac gacttttcta tgttcattca 
     1921 gcttctccta ttcctactgc tgtcactggt agggtattcc ttgttaacaa gaatactcat 
     1981 gattctgaga aatgtcgatt ggtggtggat ttctcacagt tttcaagggg agaacggaga 
     2041 gtgcattttc ccaaatactt ctctccaaat atcgacacac tcaagcagtt gttgccctgc 
     2101 tcaatgtgga ggatttcgct ggaccttgct gaggctttct atcatcttcc ttatcaccct 
     2161 gctagctcta ctcggcttgt tgtttctgat ggaaaaacta cctactgttt ccgtagagca 
     2221 gctatggggg tgggtctcag cccttggaac ctctctctct tcactagcat cctcgcatcc 
     2281 gaaattcgtc ggacttttaa tattcattgt tttgcttaca tggatgactt catcctctct 
     2341 catccaagcc gtcagttcct ccatagttcc tgctctgctg ttgtacggct acttcaaaaa 
     2401 tttggggtga agctgaactt tgacaaaagt accccagagc ctgtcacaaa aatcaattat 
     2461 cttggactgc ttgtaacgca atcctacctc cggatcccgg atgaaaagct tcgcaacatt 
     2521 gatgaactaa tcatgtccat tgtaccagga catttttatg attggaaagt tattcaacga 
     2581 tttgtgggac acttggggta cattctacaa ttttcacctt atggttatgg tatactcaga 
     2641 ccattgtata atgctatcac tgcaaaaaat gatttctgtt tttctgttga ctatgtaaaa 
     2701 atcatcaaat atgctgtaac acatttgtat gcaaaaagat tacatagaac agaaagaata 
     2761 tttagtccta agttagctgt tgacgccact ctaactcacg cagcaatttc tactaaaaat 
     2821 ggttccactt gggttgcacc atttgggcgc attcggccaa tccatattca ggaattatta 
     2881 actacccttg ttgcaatctt gtgctacaag ccaaggtcat taataagtga ctcaatgttt 
     2941 gtttgtcata agcaaacagc cacgttgcct gtggattttg ccctccttgc cacatcagtc 
     3001 ttggctcgat cacaggttca ttatgtaaac acaaaatgca accctgcaga ttccatatct 
     3061 cgcctcagcc aatcaaagcc tgagctttgg gaatcattaa cttacacacc tcttgtgcgg 
     3121 aggccttata taccatgggc gctgcggaag cctccttaag a 
//
LOCUS       SNDV        2800 bp    DNA   circular            28-MAR-2016
SOURCE      
  ORGANISM  
COMMENT     
            This file is created by Stefan Seitz
FEATURES             Location/Qualifiers
     misc_feature    1..10
                     
                     /label=DR1
     misc_feature    2650..2659
                     
                     /label=DR2
     CDS             96..371
                     
                     /label=smORF1
     CDS             364..588
                     
                     /label=smORF2
     CDS             594..1100
                     
                     /label=Core
     CDS             907..2715
                     
                     /label=Pol
     CDS             1508..1795
                     
                     /label=putative\smORF4
     CDS             2531..2665
                     
                     /label=smORF3
     misc_feature    907..1437
                     
                     /label=TP
     misc_feature    1459..2715
                     
                     /label=RT\/\RH
BASE COUNT      757 a       669 c       538 g       721 t       115 others
ORIGIN
        1 ctattacagc tctacgagtc gtgtgtggtc ttaacatatt agatttgacg tttaaataca 
       61 gctgtatttg atgttagggt aaaacctttg tctatatgtc tgacaagaag acctatcggc 
      121 tagaaccaag aaaagaacag tcaagctctt cggactctgc ctcagactcg gacggcgaac 
      181 ccactccgga agattctaac aattttctga aagtcttcgc cgctgcccaa agaggagacc 
      241 aagtatcgct gacttctcaa gcaactcatt cctcagaatc tcaaggaagg gttgaccact 
      301 ttgtgtccat ctttttcaaa tcaagaggca caaaaggttc catccaaaag aaggaaccaa 
      361 gcaatgggaa ataacaactc atctcctgtt ttggctgtct tcggttcgga acatccagct 
      421 gaaacagtaa acttcggggc aaacatcttc gcactggtcc tcctgatcgc ggtcctgtgg 
      481 gtcctgtggc aactttggcg aagggtcaan nnnnnnnnnn nnnnnnnnnn nnnnnnnnnn 
      541 nnnnnnnnnn nnnnngacta ccaactggtc gaggtccgca gcgacaagta accatggatg 
      601 cggtgctcgg agcttaccaa atagggctcg caaaagccct aaacctcccc gaggctaatt 
      661 tccaacctcg ccacctaccc gattggcaat ttctctacga ccaaggtaaa gaaatattta 
      721 accatccgaa aagatacgat ccaaatttaa tgcaccaatt ggctgctaca ctcgatagct 
      781 gtgtgcatac cgcggcaaca ggcggtcacg ctcaggggcg ccttaaccgc caccccgggt 
      841 gcgcctggac tcaagcccac attgatatgc accaggatat gatgaatttc taccaagcnn 
      901 nnnnnnatgn nnggagcaaa actaatcaat atcttgaaaa agtcagaatg tgggaagcta 
      961 tgcctccaaa ccttgcaggc gaaccaccaa agttctctga cctcgaacca gtctcttata 
     1021 aaaagcctgg caaaggagct tggaaatcct ttgnaacttc ccggggccgt ggccgcagac 
     1081 cttcaccagc tgggcgaact taagggacta tacaaacctg tgactgctgt agtacaaaac 
     1141 aaacaatgga caattaaacc tcatgacaat ttgcacatga aagcatcgat ctcaaaaata 
     1201 gtaggtgaaa ggattttttc gctcatctac cctcttcgga tttggtccaa caacaaacat 
     1261 ttgcagtgga aaccccttga ccaagcaatc tcaaaatgtt atccggacca tgataatcac 
     1321 tgtacaattg taaaagaata cttgtctgat ctgtacaaaa ctggtgttct ctacaaaaag 
     1381 gttggtttcc gtgaatgggg ggttcacccc tctgttcagc gttttccttg ggaacaaacg 
     1441 ctcaaaactt catcaagaat cagaaacaag gtaaacggtc atgttttcct ggtaaacaaa 
     1501 aatgtaaatg attcggaaag atgcagattg gtggtggaca tgtcctctcn nnnnnnnnnn 
     1561 nnnnnnnnnn nnnnnnnnnn nnnnnnnnnn nnnnnnnnnn nnnnnttacc tcatctccaa 
     1621 cagatcattc ctccaaaaat gtataaaatg tctttggatc tctcctcagc cttttataat 
     1681 atccctgttc acccggagtc ttctaccaag ctcctcatct cggacggaca aactgtgtat 
     1741 ggatttagaa agacacccat gggtcatggt atatccccat gggctctttc ggttctgact 
     1801 tcggcaatgg ctnacataat tttcagggaa aagtacctag tgggaatctt gtcctacatg 
     1861 gatgatttca tcctctggca ctcgtcaccg aaagtgctgg agcgtgttgc aactcagatc 
     1921 atagctgata tgaaagagca cggtgttgaa ctcaattatg acaaatcaac accaaagcct 
     1981 ctcaaatctg ttacgttctg tggatatcag ttgaattgga caacaattga tccctctgaa 
     2041 aagacacaaa cggttttgac gaaaattatg tcactgttga aacctcacac catctatgat 
     2101 ttcaaattag gtcaaaagat cctaggtcac tacaactgga ttgccccctt cacggatctg 
     2161 agggtgctcc catggcaaag agtgtataaa cttgttgctc tgtctcatgc gtggtctctt 
     2221 accaccttgg agtttcaact tatcacactc aaccttagta aaatgagggc tctcattcta 
     2281 cagcctaggg ttaagccacc ccaggtggcg tctgatgcca caaacacctg cctaggtgtt 
     2341 tacacaaaaa caggttttgc tcagggtttt catatccctt tcttgcaaat taatcttgct 
     2401 gaaacccttg ccgcaatttg gggttcttgt tattcacctt ctgttgtaac tgattcccgt 
     2461 tttgtgtacc acaaacagtg gaaaacttta cccctgctgg ctgcttgtat tactacactt 
     2521 tgtttacttc atgttcgaat gttttgggtg cggtccgccg acaatcctgc tgacgcacca 
     2581 tctcgtggtc aactgccacg tctctatttt ccttccgcta cgctacgccc acacacacgg 
     2641 cgtcacttcc tattacagcg gtttctaaag tcattaccaa ataaggtaac attgtacaag 
     2701 tcaattcgct ttgcttaaat gctccacccc cttttcaatg acactcctta tgtaaaagtg 
     2761 ggtctatata tacgtctgta caataaaacg tcttcagaaa 
//
LOCUS       SSNDV        3092 bp    DNA   circular            28-MAR-2016
SOURCE      
  ORGANISM  
COMMENT     
            This file is created by Stefan Seitz
FEATURES             Location/Qualifiers
     misc_feature    1..15
                     
                     /label=DR1
     misc_feature    2943..2957
                     
                     /label=DR2
     CDS             7..495
                     
                     /label=smORF1
     CDS             498..845
                     
                     /label=smORF2
     CDS             848..1429
                     
                     /label=Core
     CDS             1200..3011
                     
                     /label=Pol
     misc_feature    1200..1727
                     
                     /label=TP
     misc_feature    1755..3011
                     
                     /label=RT\/\RH
BASE COUNT      896 a       684 c       632 g       880 t 
ORIGIN
        1 aaacatatgt tacgctccgc gtcgttcttt ggtgttacgt tagcccctgg ctgttgcagt 
       61 ggacaaatgt ccagaccgaa gagtaaagac gctgaaaccc aaacagccat atcctgtgca 
      121 ggagacatcc tgggatccta cggcctcaac cacatcgttc caggcgtggg ggagccagcg 
      181 cctgcccgtc atattccatt tgtgactttt gattctaatc cagtcactta tgacattcaa 
      241 ccaaggcagc gggaagctgt caatgctgtt gcatttctac aacaactcca actaggtgaa 
      301 gctgaattcg caagacctcc acctcggcag aatttgaact ctacgttgct atttgacatc 
      361 ccaacaagga gtcttccact gccagaacca actagaccac atcgagtcgt ggccaacgtg 
      421 ccagttacca tccagggaca accagcatct tttactattg aaagagcatc tgacaaaggt 
      481 tatccactga agaaataatg gatatgttat taagttgggg gatttcagca cttgatacta 
      541 tattttcaac tagacaggaa gcaccaggag aaagtaagtg cccttatgga accaaccaag 
      601 caggttactt aagagatcaa tattacaaaa attgggaaca gatttgtgta gcacctcttt 
      661 ctgttgaaga tgcagaagat gtatatatat tagttttcct gattttaggc tttttgatta 
      721 catggctaat gttgggagta ttcatgtatt atgtgtggaa aagactcaca caagtgagga 
      781 atagagaggc ccctttctac aatttcagaa tgctgacagc aggcccctct gctcctgaaa 
      841 gtgtgtaatg gcatttagac ctgacccaca caagactctt atgagagaaa aagctgggga 
      901 tccagctcaa cctgacattg cgcatgtacc tgatttctta actctgttta atcaatgtaa 
      961 aaatgattta aaacatgtat ccaggccaac acccatggac cattcagtgg cagaaacatt 
     1021 ggacactttg ggtgtggctg gttatataaa tggacaaatt caaggatttc tggcccctgc 
     1081 aagagcagct aatccaccca tggcgattcc tattgaactg ttggacattg aaagagtaat 
     1141 acaacaacaa atacaagctg aaataactca gctttggagg aaaaaactgg cacgcaacta 
     1201 tgggtggggt cagagtcaga gatatcttca gtcgctcaca gattgggagg caatgcctca 
     1261 agcttttagg ggtgaacccc caaaattgtc tgacctcaaa agggttactg gagatcgtca 
     1321 aggcagacct cgcttcagaa accgttcctc atcacttccc aacagaaata aaacacgaag 
     1381 tgggagcggt aaaaggtctg tatcacccgg tcgtggtagg aaggcaaaat aaagactgga 
     1441 aaattaaacc tcatgatact ctgcatttaa aaccagagtt ctttgaggaa ttaccaaatg 
     1501 ccaggaagag actgtactat cctgccagaa tttggtctcc aaaccattta ttgccttcaa 
     1561 aaccactcag caaagctata tcaaactgtt atgaggatca tgttgctcat acaaagattg 
     1621 tttgtgcata tttgaaagat ctttatcaca atggagttct gtacaagcgt gagtcatctc 
     1681 attcttgggc ggtggctcca caagttcctt tgtttgaatg ggaaaaacat cacgtgatca 
     1741 aaaccaaggc ttacataaga aacagagtca acggtcacgt gtttctcgtt aacaaaaact 
     1801 cttctgattc ggaacattgt agattagtgg ttgatctttc tggtcactct cgtgcactaa 
     1861 aacaagtgca ctctaaattt ccaaagtact tctccccaaa tttacaacat ttacaacatc 
     1921 tcattcctaa gggaatgttt aagattggat tggacttggc atctgcattt tacaacatac 
     1981 cagttcatcc tgattcggct gtacatctaa aaatttctga cggacaaacg gtttacggat 
     2041 ttcgcaagac ccctatggga cacggtatat cccctttctt actccagatg tttactgctg 
     2101 acattgctcg ctatgttagg gaaacatttg ctgtaggttg ccttacgtac atggatgact 
     2161 ttgtgttgta ccataaacat gcaggagtgt tgtcaagggt ggcaaggatg gtgtgcgcca 
     2221 agtttgcgca atggggtgtg gtcttgaact tggacaagtc aactccacat cctgttaaaa 
     2281 cttgtacatt catgggtgtc gaccttacat acaattcaat ttgtgtatcc ccaaaacatg 
     2341 caaacaaaat agctaaacta ttgacattat tcaaaccaaa tgtggcttat gatttcaaaa 
     2401 tacttcagaa gctattggga tcactaaatt ggttggcacc tttcacacat ttccgattgg 
     2461 ccccgatccg tcgtctgtat caagcagctg gacgtggtca tgccacctcc atttcctgca 
     2521 ttgaatggga cttgctttgt ctcaactttt ctaagtttaa gtctctacct tatgttactc 
     2581 atcaacgtcg tcccagagtg gcagttgatg ctgctactca cttgagtgtc gtatctagga 
     2641 ataaggttct ttcaactttt gtatctcctg atattccaca agctcacagg gagatgttgg 
     2701 ctttcttaat gggtctctct tattctaact cgattttggt tgataacaaa gcattgtatt 
     2761 ataaacgttt ttctacttat cctatgctta cgcaatgtat actcaatctc ctttcagcca 
     2821 acgcccttgt ttactggtgt cgatcttcgt tcatgcctgc tgactcatcg tcacgaggct 
     2881 cctctgttgt aacaccatgg ccacacccta ctttgtgggt gtgccctaga acacggcatc 
     2941 ataaacatat gttacgcctt cttcgtgctc agccaataag agcaaaattg tatcacatga 
     3001 ttagatttac ataatatggg ttacccaata aaaatgaatg ggatgggcta acagaagtgt 
     3061 atataaccat gtatcacaat aaagcacttc ag 
//
LOCUS       TMDV        3132 bp    DNA   circular            28-MAR-2016
SOURCE      
  ORGANISM  
COMMENT     
            This file is created by Stefan Seitz
FEATURES             Location/Qualifiers
     CDS             170..727
                     
                     /label=Core
     CDS             600..3068
                     
                     /label=Pol
     CDS             1648..2289
                     
                     /label=S
     misc_feature    1..8
                     
                     /label=DR1
     misc_feature    3102..3109
                     
                     /label=DR2
     misc_feature    1084..1647
                     
                     /label=PreS
     misc_feature    600..1073
                     
                     /label=TP
     misc_feature    1668..3068
                     
                     /label=RT\/\RH
BASE COUNT      777 a       799 c       722 g       834 t 
ORIGIN
        1 cgcccccccc ccgaattgcc cgcggggtgg gaccaaactt agctggaaca aacaaataga 
       61 attggtagtg ttcagcagat cagttttctg ctcacagcca agctgtgtag tcctgagcct 
      121 gtatttgttt tcaacctacc acaatagatg tgccctaggc gttgcaggga tggctgcacg 
      181 gctgcaggaa gctcctccag actcctttga ggagtttgga gtaacccagg agattatcaa 
      241 tctattacct gatgatttct ttcctcctgg gcggcaactg gtaccactaa ttctaactca 
      301 gtaccataag gaattatacc ccggcccaag ccggagaact ggaggacatt atacagcaat 
      361 tcgtcatctt ttgctgtgtt ggaaccatct ggatggattc ctccaatggg ctcttattaa 
      421 cgtaggggct attaaccgtc aagccgtgat tgatcagttg aatggaaatg ctgctttaaa 
      481 cctgcgaaag gcactatggt tccattgggc atgtttgcaa ttcggcactt ctactgtggt 
      541 atgttttatt acttcatttg taacctggct ccaaacccct ccgcaataca gaccccccaa 
      601 tgctccaatt ttgtcatgca tggcgtcaac agctggaaac tacttcggac ctcgtgcaac 
      661 ttcttcagca cctcgcccta gatcgcgaag cccttctcct cgcagaagga ccccgtctcc 
      721 aaaacgttag ccatgaactc tgctcattaa agggtctata tgttaatcaa caagccacat 
      781 ttaatccaca atggaatata ccatcattta aggacataca tcttactcaa tgtattcaac 
      841 atattattcc ttctcgtaag tggaaacttt tattgcctgc acatctgttt gtacctggtg 
      901 caagatacta ttctcatgat gttgcaataa aagacaaata tattgacaat aaacttttgc 
      961 atgaagttct tgttgtggaa tatttgtatg aactatataa agctggaatt ctctacttga 
     1021 gattctcagc tcatcagtgg acatttatag gcactcccta ttcatgggag gctcggacac 
     1081 ggcatggggc agtcgtatgc aacaaaacct gcaagctcca gcgatgcaag aactcagggg 
     1141 gcaatcgccc tgggggaaca cataaggcag gcagcggtaa gtactgcgcc ttacacccca 
     1201 gatctgtcaa taatggggtg gggctcggta gactggtttg cgcatccctc cagagacatc 
     1261 accccctatg cacctcctcc aatgaagacg ccagcagtag tgaacaaaga tggcaacaag 
     1321 ccaaacacta cttggcactg ggaggatgcc tctcctcaaa tgaaaaaaga ggggtggggt 
     1381 gtaaaaccag gcacgaacat attaactcca cctccagggg agctgtggaa atcctatcag 
     1441 ctccctccac atgctccaca tattcatcga gctcacaacg attgggagaa tccacatacg 
     1501 cctgtctttt accctcaaac aactccaaca caacacacac ctccagccct gccaccaacc 
     1561 acggcaccaa cgcagcgtcc tacgacgccc aacacggagg caacaccaac accagcgacc 
     1621 ttcgtccatt ggacagcggc tgccaatatg tttggaccgc tcggaggatt cctaaccggg 
     1681 ttaccggggg tgtttttctt gtggacaaaa atccaagaaa tactcatgat gctagactcg 
     1741 tggtggactt ctctcagttc tctagtatgc ctcacagggt gcgatggcca aggtttgcga 
     1801 gccccaattt acgggcactc tcccagctgc tgcccgaggg actgtgctgg gtatccttgg 
     1861 atgtgtctgc ggcgttttat catattcctc tccatcctga cgctgctagc aatgtcctca 
     1921 ttggtatacc tggattgcag cgggagcata ccagtctgct gttgtctcgt aacggagaac 
     1981 ggtacctgcg tgaactgtcc agggacctgt acctgcaccg atgggaagac ttgttgctgt 
     2041 tgttgcgggg aggaggggaa ctgccaaggc gtaccttggg ctttcgcaag ctgcctatgg 
     2101 gcgtgggcat tagcccgttt ctcctggctc aattctctgc aatactatgt cagcatgttc 
     2161 gcagatcttt cccctgtgtg gtggcttttg cttatatgga tgatgtggtc ctggggagta 
     2221 agcatgaagg acatcttgta tctgtttgtg gccatgtcat tcggctacta caatctttgg 
     2281 ggatacaact gaatgaggaa aagactaagt ggactggaac tactctgcat tttctgggcc 
     2341 tggagcttcg tgaacaagga tggacaccat caacagacaa actgcagaag gtcagagaca 
     2401 ttttggaaaa catacggccc gatgtggcat atgaccccaa ggtgttgcaa agactcactg 
     2461 ggactctggc tttcatggct ccttttacca ggtttgggta tgcagtgcta agacctctct 
     2521 acttagcaat tcaaaaatgg aaagactttg tgttttcaga ttgttatctg tcattactca 
     2581 aagtgaatgc acgtgatgta ctacctgtac ggaaaatgca ttatatttat ccacaagtat 
     2641 tctctgatgc tactcctgta tgtattgcat atgtatctta tgttactggt gaagtgcaga 
     2701 atgctggcat atgtacttct cccatttatc aggcagaact catggcttta ctgtggtgtg 
     2761 ttatgcaaac tggggaaact tctgtaggcg ttgacaacca agccttgttg gcaaagaaat 
     2821 ttaacaaatt gccatttgct cttggggtgg tggctgcagc aaccttaaag tacgtgcagc 
     2881 tacatttcct gtgttccaaa ttaaatcctg ctgatttggc atctagggga ttaatggttc 
     2941 tgccacccta tccttccttt cggctaactc gtgctccgct ctcgcacgtc aaccttgcag 
     3001 tgttcgcaca aactgcccct gtcgcgcgga aatcacgcat ttccttcgct tccggtagcg 
     3061 gaaacatctg acttccgttt ccggaaacga aggggggctg ccgcccccct ttcgaaaccc 
     3121 cccgctcact gg 
//
LOCUS       WMNDV   2779 bp    DNA   circular            28-MAR-2016
SOURCE      
  ORGANISM  
COMMENT     
            This file is created by Stefan Seitz
FEATURES             Location/Qualifiers
     misc_feature    14..18
                     
                     /label=DR1\partial
     CDS             108..299
                     
                     /label=smORF1
     CDS             292..558
                     
                     /label=smORF2
     CDS             566..1108
                     
                     /label=Core
     CDS             876..2714
                     
                     /label=Pol
     CDS             2296..2688
                     
                     /label=smORF3
     misc_feature    2628..2645
                     
                     /label=DR2
     misc_feature    876..1415
                     
                     /label=TP
     misc_feature    1443..2714
                     
                     /label=RT\/\RH
BASE COUNT     1003 a       495 c       567 g       691 t        23 others
ORIGIN
        1 nnnnnnnnnn nnnagctcgt cccgagtcat ggtctgtgtc cgtgtctgat tttccacgtc 
       61 taacccagca agggtttcga agttgggatt tattctctgt atcaggcatg tcgtaccagc 
      121 caggaacatt gttcaaacag gagaaagaaa agaaggaaga aaagagagaa gacaagtcta 
      181 agccgccata caaccctccg ccaacttatg ctgagtggaa tctaggacac accgaggaac 
      241 agctggaagg attcaagaaa gaattccttg agaatctaaa gaagatacaa gatgggaaat 
      301 agtgctcata aagaaacaga ggtaaaagga aatcagataa acattctaac tctggacaat 
      361 attactcaaa atcaaaatca aatcttttgg ctgataataa taataattgt gttgatagta 
      421 tttgtgaaac tgtggcagtg ttttaaacat tggaaagaca ctgaacacca tctagagcaa 
      481 aggtcattgc tcagaacggt atccaagcag ttgctaacca acacacccag ccaagaccgg 
      541 ttctaccaga ttcaatgtta acaacatggc ggcttcagaa caaataaaag gcctaaaagg 
      601 ctacaaagaa gttttacctc cacaacaagc agttccagca cctgaagttt gttgcagaaa 
      661 agggagagaa atattaacag agcataaaga acatgctcca tggctaacag agttagcaat 
      721 gagaattgac tcttgtgagc aacacagagc acttcatcaa accataccag gaggccaggt 
      781 ggcagggtca ccaggtcatg taatccagca acagcttgca gaatggatta acaaagaagc 
      841 tcaacaaatt tggggaatgg taatgagaca tttctatgga taccaaccca ctgttgacta 
      901 cattaaaaag atacaaatgt ggcaagatac tcctcaagca tatagagggg acatgccaaa 
      961 gccccctccg ttcagatcag aatatactaa gaggggtaga aaacctttta aggataaata 
     1021 ctcaaaaaag aaaggaggac gatcatcatc tggaaataac tcatcaggtt ccagaggccg 
     1081 gaggaatcta cgaggtcaaa gaccccagtg attttaaccc ggattggaaa atacctgaaa 
     1141 taactgaaat tcatctgaat gagactattt ttgactttat acctaaaaga ctaaaaaagg 
     1201 taatttaccc agccagagta tggcatggaa aagaacaatt tcagatgaaa cacaagaatc 
     1261 aaggagttgc accccactac aatcaagacc ccaggcacat tggagtggtg aaaagatatt 
     1321 ttgagacttt atataaagcc ggaatactct acaaaagggc ccatagaaac aaatggttga 
     1381 ttcatgaggc ctgccagctt tttccttggg aaagaagaag tggggtaaga acaaaaggtc 
     1441 aaattagaaa tagatgtcat ggtcatgcat tttgtgtgag aaaaaatgtt aatgataaca 
     1501 ataatgcaag attagttgtt gacatgtcat ctcattcaag aataatgaaa aagcaaaaaa 
     1561 taaaattacc aaaatattat actttatcca taaaaacatt gcaatggata attaggccta 
     1621 atatgtggca tatgtcaatt gatttaaaaa atgcattcta ttcatttcca attcatccag 
     1681 aatcggctgt acatttaaca atttcagata ctgaaaatgt ttatggattc agaaaactcc 
     1741 caatgggtca ttggataagc ccatggatac tccaaatagt gacagccaac attgccaaat 
     1801 gggcaagaga aactttcaaa ataggtgttt atgcgtacat ggatgatttc attgtatccc 
     1861 ataaacaccc aaaaatagtt aaaaaagtta caaaggcaat aattgaaaaa atgaaaagta 
     1921 caggaattca attaaacatt gataaatcaa caccagaacc atcaagagct gtccattttt 
     1981 tgggggtaaa aattggtcaa gatggaattt accctcagga caagcattgg aaaagaagtc 
     2041 aaaaattgat tcaagaaatc aaagggaaga gaatagactt caaaattttg caaaaatttt 
     2101 tgggtcaatt aaattggaca tcgcctttta caccgtgcaa aaatgctcca ctcttgccat 
     2161 tatacaaaag agcatcaaaa gagtggacta caaaaattcc agaagatcat atggaattaa 
     2221 ttgaaacaaa ttggtcagaa atgacaaaaa taaagttttt acataaaaat actagggtga 
     2281 aaaaggtggc ggttgatgcg tgtgataatg gtatcggtgt tttttccaag gaagggtggt 
     2341 accatgtatc agtatcacat tccttgcaca ttaatcataa agagcttttg gcaatgcttc 
     2401 atggaattag ggtggctcct catgtttttg ttgacaacgc ctatgtttat tatggaaaat 
     2461 attcgttgtg tggggtgtgg gtacattctg tggttaacct tctcacgaaa gggtgtgtgt 
     2521 ttcaatggat tccttccaaa tccaacccag ctgatgggcc gtccagaggt tatccgccta 
     2581 cttgtcatcg tctaccaatc agacacatgg ccacgcccac acggcgcgat ttcatcacta 
     2641 agctcttggc aaaccacgcc caaaaggggc tggaatcata taaatgtata agatttgtgg 
     2701 gtgatgttca tgcataatgt atttggggca tgtgttacag tataaaagtg agtgtaacaa 
     2761 taaagtggan nnnnnnnnn 
//
LOCUS       YDNDV   2952 bp    DNA   circular            28-MAR-2016
SOURCE      
  ORGANISM  
COMMENT     
            This file is created by Stefan Seitz
FEATURES             Location/Qualifiers
     misc_feature    986..2872
                     
                     /label=Pol
     CDS             2667..2810
                     
                     /label=smORF3
     CDS             595..1260
                     
                     /label=Core
     misc_feature    522..590
                     
                     /label=smORF2\partial
     misc_feature    2854..522
                     
                     /label=unknown
     misc_feature    986..1591
                     
                     /label=TP
     misc_feature    1613..2872
                     
                     /label=RT\/\RH
BASE COUNT      757 a       545 c       482 g       546 t       622 others
ORIGIN
        1 nnnnnnnnnn nnnnnnnnnn nnnnnnnnnn nnnnnnnnnn nnnnnnnnnn nnnnnnnnnn 
       61 nnnnnnnnnn nnnnnnnnnn nnnnnnnnnn nnnnnnnnnn nnnnnnnnnn nnnnnnnnnn 
      121 nnnnnnnnnn nnnnnnnnnn nnnnnnnnnn nnnnnnnnnn nnnnnnnnnn nnnnnnnnnn 
      181 nnnnnnnnnn nnnnnnnnnn nnnnnnnnnn nnnnnnnnnn nnnnnnnnnn nnnnnnnnnn 
      241 nnnnnnnnnn nnnnnnnnnn nnnnnnnnnn nnnnnnnnnn nnnnnnnnnn nnnnnnnnnn 
      301 nnnnnnnnnn nnnnnnnnnn nnnnnnnnnn nnnnnnnnnn nnnnnnnnnn nnnnnnnnnn 
      361 nnnnnnnnnn nnnnnnnnnn nnnnnnnnnn nnnnnnnnnn nnnnnnnnnn nnnnnnnnnn 
      421 nnnnnnnnnn nnnnnnnnnn nnnnnnnnnn nnnnnnnnnn nnnnnnnnnn nnnnnnnnnn 
      481 nnnnnnnnnn nnnnnnnnnn nnnnnnnnnn nnnnnnnnnn nngcacacca caagaaactg 
      541 ctcccagatg tcaaccagct gagcaagtgc acctccagat aacagcaact taagatggcg 
      601 gcaaatcctt tacaacagct gttacaagca ctgcagcaac agcttggacc accacaacaa 
      661 cttcacgctt ttccagaacc tcctccatgg agcggtaacg cacgccaaag agacttcaga 
      721 aaaagacaaa agtggggacc agaaccacaa cctccagtag aatccactcc aacccccgta 
      781 gacacggtga gtctagtaga tgattggcta gctagaaaca ccaaatcagg cgatccttca 
      841 gtacagctca tggctgagat gacagacaaa ttaacagatt tgggcttcat agaacgacac 
      901 ctaaacgcaa tacccgtacc agctcccccg gcaccagacc cactggggcc attaaaacag 
      961 gagctggccg caaaaatagc tgtagatgga aagaatttgt ttgtacaata cttgggatgt 
     1021 aaaaacgggt ggggaccgac taactcattt atgcaaaaat tggaagactg gggtaaactc 
     1081 cccgctgctt tcagggacgg acagaaaatg ccgttctttg gcgatctccc tccaaaacgc 
     1141 tataaaacag gcagaagagg tagagaaaga gaaaggtcac gatcctcctc acagcctcga 
     1201 aaagggtcaa aatcaccaaa agcagggcgt agaacacgct ctgctacacc tacaaggtct 
     1261 taaatcatac aatccaatac ccatttctca acaaaggaaa tggctattaa aacctcatcc 
     1321 aactattcac ttacaagaaa cgatattcga tgtcatagga gacaaacata agaaattatt 
     1381 gtttccagca cgcatttggg taaacaataa acatttaaaa tccaaaaggc cagaaaaagg 
     1441 aatatcaacc tgttatcctg atcatgaaga tcacacaaaa cgagtaaaag aatatttggc 
     1501 tgacatgtat aaaaatggga tactgtataa aaggaaatcc actcacgagt gggaactgcc 
     1561 agaaaacata accagatacg aatgggaaca aaaactaacc acaaaatcaa gaatagcccg 
     1621 aagggtaaac ggtcatgttt tcctagttga cagaaacacg acagacaatg tgcacagtag 
     1681 attagtagtt gacctgtcat ctcactcacg agccatgaag gcctcaaaat gtaaatttcc 
     1741 aaagtattac tgcccccctt tgtctcacct tcgcacaatt ttccgtgccg gaatgtatta 
     1801 tatgggaata gatttaagtt ctgctttcta tcatggacca gtacatcctg aatcagccac 
     1861 ccagctaaaa atatctgacg gggaaacaat ctatggattc aggaagtcac ctatgggaca 
     1921 cggactatca ccttttctgt tacagatgtt aacaacagac attgcacact ggatcagaaa 
     1981 gacttttcag gtgggatgtc tttcatacat ggacgatttc attttgtggc ataaaaatcc 
     2041 gagaatacta aacaaagtca cacacaaagc gtgtggactc ctccaacaac atgggtgtgt 
     2101 aattaacatt gacaaatcaa cacccacacc tgtttcagag ctcaaattca tgggttacat 
     2161 gttcggcaac aaatatgtaa aatgtaatcc tctgaaatgg gaagctacct ggactctatt 
     2221 gaacgctata ngtcccaaca taaagtacga tgttaaaatc tggcaaagag tgttaggaca 
     2281 tttggcattt atttccccat tcctaccatt tggtctcttg ccggtcagaa gaatgtacct 
     2341 gcaaattgca gggggacatg cgtgttcaat aacagaggga gaaaagaaat tgttgttaat 
     2401 gaatatgtct ttggtaactg ctctatccta ttcatctatc aacaaaaaat gtgctgttgc 
     2461 agcagacgcc tcagaagaat tctgtgcagt ggtgacaaga gacggagatg ttgttgtcac 
     2521 accaaacatg cagcctaacc aggcgtgggc tgaataccaa gctttgacag ttgctctaaa 
     2581 catgtcacgc aatgtcctag ttgatgcacg tgcaacttac catcataggc ttcgcacgct 
     2641 accactgggt tgggcgtgtg tcctaaatgt gttgttgttt caggccaatg tggtttggtg 
     2701 taagtctgaa catatgcccg cagacgcggc gtcacgtggt tgtttttcct gtcctacttt 
     2761 tccgcaccca aatctggttc gtgccaccca cacacggcat ggtaaacaat tgagtgcttt 
     2821 gacacacctc atgcctaggg cggtgtgcct gacnnnnnnn nnnnnnnnnn nnnnnnnnnn 
     2881 nnnnnnnnnn nnnnnnnnnn nnnnnnnnnn nnnnnnnnnn nnnnnnnnnn nnnnnnnnnn 
     2941 nnnnnnnnnn nn 
//
