# Supplementary material for: Deciphering the Origin and Evolution of Hepatitis B Viruses by Means of a Family of Non-enveloped Fish Viruses
Source: Cell Host Microbe. 2017 Sep 13;22(3):387–399.e6. doi: 10.1016/j.chom.2017.07.019 (PMC5604429; doi:10.1016/j.chom.2017.07.019)
Supplement: Data S2. P Protein Alignment Including All Viruses Used in This Study in Fasta Format, Related to Figures 1 and 4–7 [file mmc5.zip]

Archive with 1 entries (1 files):
- Supplemental_Data_File_S2_revised.fas
